# Supplementary material for: Network Pharmacology and Experimental Assessment to Explore the Pharmacological Mechanism of Qimai Feiluoping Decoction Against Pulmonary Fibrosis
Source: Front Pharmacol. 2021 Dec 3;12:770197. doi: 10.3389/fphar.2021.770197 (PMC8678473; doi:10.3389/fphar.2021.770197)
Supplement: Supplementary file 1 [file Table9.XLSX]

## Sheet: Sheet1
Category	Term	Count	%	P-Value	Benjamini
KEGG_PATHWAY	Pathways in cancer	29	41.4	3.3e-19	5.7e-17
KEGG_PATHWAY	Proteoglycans in cancer	22	31.4	1.2e-17	1e-15
KEGG_PATHWAY	Pancreatic cancer	13	18.6	2.6e-13	1.5e-11
KEGG_PATHWAY	FoxO signaling pathway	16	22.9	4.3e-13	1.8e-11
KEGG_PATHWAY	Rap1 signaling pathway	18	25.7	2e-12	6.9e-11
KEGG_PATHWAY	Bladder cancer	10	14.3	6e-11	1.7e-09
KEGG_PATHWAY	Ras signaling pathway	17	24.3	7.8e-11	1.8e-09
KEGG_PATHWAY	Chagas disease (American trypanosomiasis)	13	18.6	8.6e-11	1.8e-09
KEGG_PATHWAY	Colorectal cancer	11	15.7	1.2e-10	2.4e-09
KEGG_PATHWAY	Renal cell carcinoma	11	15.7	2.4e-10	4.1e-09
KEGG_PATHWAY	Hepatitis B	14	20	3.2e-10	5e-09
KEGG_PATHWAY	MAPK signaling pathway	17	24.3	4.2e-10	6e-09
KEGG_PATHWAY	Melanoma	11	15.7	5e-10	6.6e-09
KEGG_PATHWAY	VEGF signaling pathway	10	14.3	2.6e-09	3e-08
KEGG_PATHWAY	Toxoplasmosis	12	17.1	2.7e-09	3e-08
KEGG_PATHWAY	Signaling pathways regulating pluripotency of stem cells	13	18.6	2.8e-09	3e-08
KEGG_PATHWAY	Central carbon metabolism in cancer	10	14.3	4e-09	4e-08
KEGG_PATHWAY	Prostate cancer	11	15.7	4.4e-09	4.1e-08
KEGG_PATHWAY	Prolactin signaling pathway	10	14.3	1e-08	9.3e-08
KEGG_PATHWAY	Chronic myeloid leukemia	10	14.3	1.2e-08	1e-07
KEGG_PATHWAY	Focal adhesion	14	20	2.4e-08	2e-07
KEGG_PATHWAY	Non-small cell lung cancer	9	12.9	2.8e-08	2.2e-07
KEGG_PATHWAY	TNF signaling pathway	11	15.7	3e-08	2.2e-07
KEGG_PATHWAY	PI3K-Akt signaling pathway	17	24.3	3.8e-08	2.7e-07
KEGG_PATHWAY	Tuberculosis	13	18.6	4.1e-08	2.8e-07
KEGG_PATHWAY	Glioma	9	12.9	9.2e-08	6e-07
KEGG_PATHWAY	GnRH signaling pathway	10	14.3	9.5e-08	6e-07
KEGG_PATHWAY	Epithelial cell signaling in Helicobacter pylori infection	9	12.9	1.2e-07	7.2e-07
KEGG_PATHWAY	HIF-1 signaling pathway	10	14.3	1.5e-07	8.9e-07
KEGG_PATHWAY	Adherens junction	9	12.9	1.9e-07	1.1e-06
KEGG_PATHWAY	Estrogen signaling pathway	10	14.3	2e-07	1.1e-06
KEGG_PATHWAY	Osteoclast differentiation	11	15.7	2.1e-07	1.1e-06
KEGG_PATHWAY	ErbB signaling pathway	9	12.9	9.2e-07	4.6e-06
KEGG_PATHWAY	Progesterone-mediated oocyte maturation	9	12.9	9.2e-07	4.6e-06
KEGG_PATHWAY	Sphingolipid signaling pathway	10	14.3	1e-06	4.9e-06
KEGG_PATHWAY	Neurotrophin signaling pathway	10	14.3	1e-06	4.9e-06
KEGG_PATHWAY	Fc epsilon RI signaling pathway	8	11.4	2.2e-06	1e-05
KEGG_PATHWAY	Hepatitis C	10	14.3	2.5e-06	1.1e-05
KEGG_PATHWAY	T cell receptor signaling pathway	9	12.9	2.7e-06	1.2e-05
KEGG_PATHWAY	Influenza A	11	15.7	2.9e-06	1.2e-05
KEGG_PATHWAY	Leishmaniasis	8	11.4	2.9e-06	1.2e-05
KEGG_PATHWAY	Chemokine signaling pathway	11	15.7	5.2e-06	2.1e-05
KEGG_PATHWAY	Endometrial cancer	7	10	6.2e-06	2.5e-05
KEGG_PATHWAY	TGF-beta signaling pathway	8	11.4	9e-06	3.5e-05
KEGG_PATHWAY	Acute myeloid leukemia	7	10	9.6e-06	3.6e-05
KEGG_PATHWAY	Long-term depression	7	10	1.4e-05	5.3e-05
KEGG_PATHWAY	Regulation of actin cytoskeleton	11	15.7	1.5e-05	5.5e-05
KEGG_PATHWAY	Toll-like receptor signaling pathway	8	11.4	4.1e-05	0.00015
KEGG_PATHWAY	Malaria	6	8.6	7.1e-05	0.00025
KEGG_PATHWAY	Natural killer cell mediated cytotoxicity	8	11.4	0.0001	0.00035
KEGG_PATHWAY	Thyroid cancer	5	7.1	0.00012	0.0004
KEGG_PATHWAY	Rheumatoid arthritis	7	10	0.00013	0.00042
KEGG_PATHWAY	Inflammatory bowel disease (IBD)	6	8.6	0.00026	0.00083
KEGG_PATHWAY	Choline metabolism in cancer	7	10	0.00027	0.00086
KEGG_PATHWAY	Serotonergic synapse	7	10	0.00045	0.0014
KEGG_PATHWAY	Pertussis	6	8.6	0.00054	0.0016
KEGG_PATHWAY	Thyroid hormone signaling pathway	7	10	0.00055	0.0016
KEGG_PATHWAY	MicroRNAs in cancer	10	14.3	0.00095	0.0028
KEGG_PATHWAY	Renin-angiotensin system	4	5.7	0.0011	0.0031
KEGG_PATHWAY	Gap junction	6	8.6	0.0011	0.0032
KEGG_PATHWAY	Insulin signaling pathway	7	10	0.0014	0.004
KEGG_PATHWAY	NOD-like receptor signaling pathway	5	7.1	0.0015	0.0043
KEGG_PATHWAY	mTOR signaling pathway	5	7.1	0.0018	0.0048
KEGG_PATHWAY	Oxytocin signaling pathway	7	10	0.0022	0.0058
KEGG_PATHWAY	Shigellosis	5	7.1	0.0025	0.0066
KEGG_PATHWAY	Amoebiasis	6	8.6	0.0025	0.0066
KEGG_PATHWAY	Long-term potentiation	5	7.1	0.0028	0.0072
KEGG_PATHWAY	B cell receptor signaling pathway	5	7.1	0.0033	0.0084
KEGG_PATHWAY	Adipocytokine signaling pathway	5	7.1	0.0035	0.0087
KEGG_PATHWAY	Transcriptional misregulation in cancer	7	10	0.0037	0.0091
KEGG_PATHWAY	Hypertrophic cardiomyopathy (HCM)	5	7.1	0.0052	0.012
KEGG_PATHWAY	Endocytosis	8	11.4	0.0057	0.013
KEGG_PATHWAY	Herpes simplex infection	7	10	0.0058	0.014
KEGG_PATHWAY	Cytokine-cytokine receptor interaction	8	11.4	0.0059	0.014
KEGG_PATHWAY	Salmonella infection	5	7.1	0.0065	0.015
KEGG_PATHWAY	Fc gamma R-mediated phagocytosis	5	7.1	0.0067	0.015
KEGG_PATHWAY	HTLV-I infection	8	11.4	0.0075	0.017
KEGG_PATHWAY	Amyotrophic lateral sclerosis (ALS)	4	5.7	0.01	0.022
KEGG_PATHWAY	Hippo signaling pathway	6	8.6	0.011	0.024
KEGG_PATHWAY	Non-alcoholic fatty liver disease (NAFLD)	6	8.6	0.011	0.024
KEGG_PATHWAY	Melanogenesis	5	7.1	0.012	0.026
KEGG_PATHWAY	cGMP-PKG signaling pathway	6	8.6	0.014	0.028
KEGG_PATHWAY	Insulin resistance	5	7.1	0.016	0.033
KEGG_PATHWAY	Cholinergic synapse	5	7.1	0.017	0.036
KEGG_PATHWAY	Leukocyte transendothelial migration	5	7.1	0.02	0.04
KEGG_PATHWAY	Dorso-ventral axis formation	3	4.3	0.024	0.048
KEGG_PATHWAY	Platelet activation	5	7.1	0.029	0.057
KEGG_PATHWAY	cAMP signaling pathway	6	8.6	0.032	0.063
KEGG_PATHWAY	Prion diseases	3	4.3	0.037	0.072
KEGG_PATHWAY	Dilated cardiomyopathy	4	5.7	0.04	0.075
KEGG_PATHWAY	Small cell lung cancer	4	5.7	0.041	0.077
KEGG_PATHWAY	Jak-STAT signaling pathway	5	7.1	0.041	0.077
KEGG_PATHWAY	Inflammatory mediator regulation of TRP channels	4	5.7	0.058	0.11
KEGG_PATHWAY	Type II diabetes mellitus	3	4.3	0.069	0.13
KEGG_PATHWAY	Ovarian steroidogenesis	3	4.3	0.072	0.13
KEGG_PATHWAY	Alcoholism	5	7.1	0.075	0.13
KEGG_PATHWAY	Oocyte meiosis	4	5.7	0.078	0.14
KEGG_PATHWAY	Vascular smooth muscle contraction	4	5.7	0.088	0.15
KEGG_PATHWAY	AMPK signaling pathway	4	5.7	0.099	0.17
