# Supplementary material for: Network Pharmacology and Experimental Assessment to Explore the Pharmacological Mechanism of Qimai Feiluoping Decoction Against Pulmonary Fibrosis
Source: Front Pharmacol. 2021 Dec 3;12:770197. doi: 10.3389/fphar.2021.770197 (PMC8678473; doi:10.3389/fphar.2021.770197)
Supplement: Supplementary file 2 [file Table6.XLSX]

## Sheet: Sheet1
Category	Term	Count	%	P-Value	Benjamini
GOTERM_CC_DIRECT	extracellular space	36	51.4	7.4e-22	1e-19
GOTERM_CC_DIRECT	extracellular region	34	48.6	2.5e-17	1.7e-15
GOTERM_CC_DIRECT	cell surface	15	21.4	1.2e-08	5.7e-07
GOTERM_CC_DIRECT	plasma membrane	37	52.9	8.1e-08	2.8e-06
GOTERM_CC_DIRECT	extracellular matrix	11	15.7	1.6e-07	4.5e-06
GOTERM_CC_DIRECT	membrane raft	9	12.9	1.1e-06	2.5e-05
GOTERM_CC_DIRECT	platelet alpha granule lumen	6	8.6	2e-06	4e-05
GOTERM_CC_DIRECT	caveola	6	8.6	4.7e-06	8.1e-05
GOTERM_CC_DIRECT	proteinaceous extracellular matrix	9	12.9	7.6e-06	0.00012
GOTERM_CC_DIRECT	extracellular exosome	25	35.7	5.7e-05	0.0008
GOTERM_CC_DIRECT	cytosol	27	38.6	0.00011	0.0013
GOTERM_CC_DIRECT	receptor complex	5	7.1	0.0014	0.016
GOTERM_CC_DIRECT	nucleus	33	47.1	0.0025	0.027
GOTERM_CC_DIRECT	secretory granule	4	5.7	0.0028	0.027
GOTERM_CC_DIRECT	cytoplasm	32	45.7	0.0029	0.027
GOTERM_CC_DIRECT	focal adhesion	7	10	0.0036	0.031
GOTERM_CC_DIRECT	Golgi apparatus	10	14.3	0.0051	0.042
GOTERM_CC_DIRECT	external side of plasma membrane	5	7.1	0.0087	0.066
GOTERM_CC_DIRECT	perinuclear region of cytoplasm	8	11.4	0.009	0.066
GOTERM_CC_DIRECT	endosome	5	7.1	0.01	0.067
GOTERM_CC_DIRECT	lysosome	5	7.1	0.011	0.067
GOTERM_CC_DIRECT	mitochondrion	12	17.1	0.011	0.067
GOTERM_CC_DIRECT	intracellular	12	17.1	0.011	0.067
GOTERM_CC_DIRECT	alphav-beta3 integrin-IGF-1-IGF1R complex	2	2.9	0.015	0.087
GOTERM_CC_DIRECT	membrane	16	22.9	0.016	0.09
GOTERM_CC_DIRECT	blood microparticle	4	5.7	0.02	0.11
GOTERM_CC_DIRECT	cell-cell junction	4	5.7	0.027	0.14
GOTERM_CC_DIRECT	axon	4	5.7	0.052	0.25
GOTERM_CC_DIRECT	cytoskeleton	5	7.1	0.052	0.25
GOTERM_CC_DIRECT	intracellular membrane-bounded organelle	6	8.6	0.06	0.28
GOTERM_CC_DIRECT	pseudopodium	2	2.9	0.062	0.28
GOTERM_CC_DIRECT	protein complex	5	7.1	0.071	0.31
GOTERM_CC_DIRECT	late endosome	3	4.3	0.078	0.33
GOTERM_CC_DIRECT	cortical cytoskeleton	2	2.9	0.08	0.33
GOTERM_CC_DIRECT	vesicle	3	4.3	0.085	0.34
GOTERM_CC_DIRECT	cytoplasmic, membrane-bounded vesicle	3	4.3	0.096	0.37
