# Supplementary material for: Network Pharmacology and Experimental Assessment to Explore the Pharmacological Mechanism of Qimai Feiluoping Decoction Against Pulmonary Fibrosis
Source: Front Pharmacol. 2021 Dec 3;12:770197. doi: 10.3389/fphar.2021.770197 (PMC8678473; doi:10.3389/fphar.2021.770197)
Supplement: Supplementary file 3 [file Table4.XLSX]

## Sheet: Sheet1
ID	Ingredients	GENE	Uniprot ID
1	Proanthocyanidin A1	ABL1	P00519
1	Proanthocyanidin A1	ABO	P16442
1	Proanthocyanidin A1	ACE	P12821
1	Proanthocyanidin A1	ADH5	P11766
1	Proanthocyanidin A1	ADK	P55263
1	Proanthocyanidin A1	AGXT	P21549
1	Proanthocyanidin A1	AKR1C2	P52895
1	Proanthocyanidin A1	ALB	P02768
1	Proanthocyanidin A1	ALDH2	P05091
1	Proanthocyanidin A1	AMY2A	P04746
1	Proanthocyanidin A1	ARF4	P18085
1	Proanthocyanidin A1	ARHGAP1	Q07960
1	Proanthocyanidin A1	BHMT	Q93088
1	Proanthocyanidin A1	BIRC7	Q96CA5
1	Proanthocyanidin A1	BLVRB	P30043
1	Proanthocyanidin A1	JAK2	O60674
1	Proanthocyanidin A1	BST1	Q10588
1	Proanthocyanidin A1	EGFR	P00533
1	Proanthocyanidin A1	CBR1	P16152
1	Proanthocyanidin A1	CBS	P35520
1	Proanthocyanidin A1	REN	P00797
1	Proanthocyanidin A1	SERPINA1	P01009
1	Proanthocyanidin A1	CES1	P23141
1	Proanthocyanidin A1	CLEC4M	Q9H2X3
1	Proanthocyanidin A1	CMA1	P23946
1	Proanthocyanidin A1	CRABP2	P29373
1	Proanthocyanidin A1	CSK	P41240
1	Proanthocyanidin A1	CTNNA1	P35221
1	Proanthocyanidin A1	CTSF	Q9UBX1
1	Proanthocyanidin A1	CTSK	P43235
1	Proanthocyanidin A1	CTSS	P25774
1	Proanthocyanidin A1	CYP2C9	P11712
1	Proanthocyanidin A1	DHODH	Q02127
1	Proanthocyanidin A1	DPEP1	P16444
1	Proanthocyanidin A1	DTYMK	P23919
1	Proanthocyanidin A1	EIF4E	P06730
1	Proanthocyanidin A1	MMP1	P03956
1	Proanthocyanidin A1	EPHB4	P54760
1	Proanthocyanidin A1	ERBB4	Q15303
1	Proanthocyanidin A1	ESRRG	P62508
1	Proanthocyanidin A1	F10	P00742
1	Proanthocyanidin A1	F11	P03951
1	Proanthocyanidin A1	IGF1	P05019
1	Proanthocyanidin A1	FABP3	P05413
1	Proanthocyanidin A1	FABP5	Q01469
1	Proanthocyanidin A1	FABP6	P51161
1	Proanthocyanidin A1	FABP7	O15540
1	Proanthocyanidin A1	FDPS	P14324
1	Proanthocyanidin A1	FECH	P22830
1	Proanthocyanidin A1	S100A9	P06702
1	Proanthocyanidin A1	FKBP1A	P62942
1	Proanthocyanidin A1	GCDH	Q92947
1	Proanthocyanidin A1	GSK3B	P49841
1	Proanthocyanidin A1	GSR	P00390
1	Proanthocyanidin A1	GSTA3	Q16772
1	Proanthocyanidin A1	HDAC8	Q9BY41
1	Proanthocyanidin A1	HMGCR	P04035
1	Proanthocyanidin A1	HNF4G	Q14541
1	Proanthocyanidin A1	HNMT	P50135
1	Proanthocyanidin A1	HPGDS	O60760
1	Proanthocyanidin A1	ELANE	P08246
1	Proanthocyanidin A1	HSD11B1	P28845
1	Proanthocyanidin A1	HSD17B1	P14061
1	Proanthocyanidin A1	HSP90AB1	P08238
1	Proanthocyanidin A1	MMP2	P08253
1	Proanthocyanidin A1	MET	P08581
1	Proanthocyanidin A1	INSR	P06213
1	Proanthocyanidin A1	ISG20	Q96AZ6
1	Proanthocyanidin A1	ITK	Q08881
1	Proanthocyanidin A1	GSTM1	P09488
1	Proanthocyanidin A1	JAK3	P52333
1	Proanthocyanidin A1	KIF11	P52732
1	Proanthocyanidin A1	LCK	P06239
1	Proanthocyanidin A1	LGALS2	P05162
1	Proanthocyanidin A1	LSS	P48449
1	Proanthocyanidin A1	MAOB	P27338
1	Proanthocyanidin A1	RNASE3	P12724
1	Proanthocyanidin A1	MAPKAPK2	P49137
1	Proanthocyanidin A1	MDM2	Q00987
1	Proanthocyanidin A1	SRC	P12931
1	Proanthocyanidin A1	METAP2	P50579
1	Proanthocyanidin A1	MME	P08473
1	Proanthocyanidin A1	MMP9	P14780
1	Proanthocyanidin A1	MMP13	P45452
1	Proanthocyanidin A1	MMP16	P51512
1	Proanthocyanidin A1	SELE	P16581
1	Proanthocyanidin A1	MTHFD1	P11586
1	Proanthocyanidin A1	NMNAT1	Q9HAN9
1	Proanthocyanidin A1	FGFR2	P21802
1	Proanthocyanidin A1	NQO1	P15559
1	Proanthocyanidin A1	NR1H2	P55055
1	Proanthocyanidin A1	NR1H3	Q13133
1	Proanthocyanidin A1	NR1I2	O75469
1	Proanthocyanidin A1	NR3C1	P04150
1	Proanthocyanidin A1	OAT	P04181
1	Proanthocyanidin A1	PRSS1	P07477
1	Proanthocyanidin A1	DRD2	P14416
1	Proanthocyanidin A1	PADI4	Q9UM07
1	Proanthocyanidin A1	PARP1	P09874
1	Proanthocyanidin A1	PCK1	P35558
1	Proanthocyanidin A1	PDE4D	Q08499
1	Proanthocyanidin A1	PDK2	Q15119
1	Proanthocyanidin A1	PDPK1	O15530
1	Proanthocyanidin A1	PGF	P49763
1	Proanthocyanidin A1	PIK3CG	P48736
1	Proanthocyanidin A1	PLA2G10	O15496
1	Proanthocyanidin A1	PLA2G2A	P14555
1	Proanthocyanidin A1	PPARA	Q07869
1	Proanthocyanidin A1	PRKACA	P17612
1	Proanthocyanidin A1	PRKCQ	Q04759
1	Proanthocyanidin A1	PSAP	P07602
1	Proanthocyanidin A1	PTPN1	P18031
1	Proanthocyanidin A1	NCOA1	Q15788
1	Proanthocyanidin A1	RAB11A	P62491
1	Proanthocyanidin A1	RAB5A	P20339
1	Proanthocyanidin A1	RAB9A	P51151
1	Proanthocyanidin A1	PPARG	P37231
1	Proanthocyanidin A1	MMP12	P39900
1	Proanthocyanidin A1	RARA	P10276
1	Proanthocyanidin A1	RBP4	P02753
1	Proanthocyanidin A1	REG1A	P05451
1	Proanthocyanidin A1	SDS	P20132
1	Proanthocyanidin A1	CDC42	P60953
1	Proanthocyanidin A1	TGFB2	P61812
1	Proanthocyanidin A1	SETD7	Q8WTS6
1	Proanthocyanidin A1	SHBG	P04278
1	Proanthocyanidin A1	SHMT1	P34896
1	Proanthocyanidin A1	SOD2	P04179
1	Proanthocyanidin A1	SORD	Q00796
1	Proanthocyanidin A1	SULT1E1	P49888
1	Proanthocyanidin A1	SULT2A1	Q06520
1	Proanthocyanidin A1	SYK	P43405
1	Proanthocyanidin A1	TEK	Q02763
1	Proanthocyanidin A1	THRA	P10827
1	Proanthocyanidin A1	THRB	P10828
1	Proanthocyanidin A1	TNNC1	P63316
1	Proanthocyanidin A1	TYMS	P04818
1	Proanthocyanidin A1	UCK2	Q9BZX2
1	Proanthocyanidin A1	VDR	P11473
1	Proanthocyanidin A1	XIAP	P98170
1	Proanthocyanidin A1	ZAP70	P43403
3	Danshensu	ABL1	P00519
3	Danshensu	ACE	P12821
3	Danshensu	ACHE	P22303
3	Danshensu	ADAM33	Q9BZ11
3	Danshensu	ADRA1A	P35348
3	Danshensu	ADRA2A	P08913
3	Danshensu	AGXT	P21549
3	Danshensu	AKT2	P31751
3	Danshensu	APRT	P07741
3	Danshensu	ARG1	P05089
3	Danshensu	ARG2	P78540
3	Danshensu	ARHGAP1	Q07960
3	Danshensu	ATIC	P31939
3	Danshensu	JAK2	O60674
3	Danshensu	PDE5A	O76074
3	Danshensu	CA1	P00915
3	Danshensu	CANT1	Q8WVQ1
3	Danshensu	CBR1	P16152
3	Danshensu	CBS	P35520
3	Danshensu	CLK1	P49759
3	Danshensu	CPB1	P15086
3	Danshensu	CRYZ	Q08257
3	Danshensu	HRAS	P01112
3	Danshensu	CTSS	P25774
3	Danshensu	DCK	P27707
3	Danshensu	DDX39B	Q13838
3	Danshensu	DTYMK	P23919
3	Danshensu	DUT	P33316
3	Danshensu	EEA1	Q15075
3	Danshensu	MMP1	P03956
3	Danshensu	EPHA2	P29317
3	Danshensu	ERI1	Q8IV48
3	Danshensu	RAF1	P04049
3	Danshensu	FDPS	P14324
3	Danshensu	FGG	P02679
3	Danshensu	FKBP1A	P62942
3	Danshensu	GCK	P35557
3	Danshensu	GMPR2	Q9P2T1
3	Danshensu	GNPDA1	P46926
3	Danshensu	GPI	P06744
3	Danshensu	GSTA1	P08263
3	Danshensu	GSTA3	Q16772
3	Danshensu	GSTM2	P28161
3	Danshensu	GSTO1	P78417
3	Danshensu	HBA1	P69905
3	Danshensu	HEXB	P07686
3	Danshensu	HINT1	P49773
3	Danshensu	HPGDS	O60760
3	Danshensu	HPRT1	P00492
3	Danshensu	IMPA1	P29218
3	Danshensu	INSR	P06213
3	Danshensu	ISG20	Q96AZ6
3	Danshensu	ITPKA	P23677
3	Danshensu	GSTM1	P09488
3	Danshensu	KAT2B	Q92831
3	Danshensu	KIT	P10721
3	Danshensu	LDHB	P07195
3	Danshensu	LYZ	P61626
3	Danshensu	MAPK12	P53778
3	Danshensu	MME	P08473
3	Danshensu	MMP16	P51512
3	Danshensu	NDST1	P52848
3	Danshensu	NMNAT1	Q9HAN9
3	Danshensu	NNT	Q13423
3	Danshensu	NOS2	P35228
3	Danshensu	NR3C1	P04150
3	Danshensu	PAPSS1	O43252
3	Danshensu	PCK1	P35558
3	Danshensu	PDPK1	O15530
3	Danshensu	PKLR	P30613
3	Danshensu	PNMT	P11086
3	Danshensu	PTGS2	P35354
3	Danshensu	PTK2	Q05397
3	Danshensu	RAB11A	P62491
3	Danshensu	RAB5A	P20339
3	Danshensu	RAB9A	P51151
3	Danshensu	RAC1	P63000
3	Danshensu	RAN	P62826
3	Danshensu	RFK	Q969G6
3	Danshensu	RNASE2	P10153
3	Danshensu	TGFB2	P61812
3	Danshensu	SHMT1	P34896
3	Danshensu	SOD2	P04179
3	Danshensu	CHIT1	Q13231
3	Danshensu	SULT1E1	P49888
3	Danshensu	SULT2B1	O00204
3	Danshensu	SMAD3	P84022
3	Danshensu	TGFB1	P01137
3	Danshensu	TPI1	P60174
3	Danshensu	TPSB2	P20231
3	Danshensu	UCK2	Q9BZX2
3	Danshensu	UMPS	P11172
5	Codonopsinol B	ACE	P12821
5	Codonopsinol B	ADH5	P11766
5	Codonopsinol B	DCPS	Q96C86
5	Codonopsinol B	HEXB	P07686
5	Codonopsinol B	HSD17B1	P14061
5	Codonopsinol B	FGFR1	P11362
5	Codonopsinol B	LTA4H	P09960
5	Codonopsinol B	CHRM2	P08172
5	Codonopsinol B	CHRM1	P11229
5	Codonopsinol B	SLC6A2	P23975
5	Codonopsinol B	PTGS2	P35354
5	Codonopsinol B	PDPK1	O15530
5	Codonopsinol B	PNMT	P11086
5	Codonopsinol B	SOD2	P04179
5	Codonopsinol B	SULT2B1	O00204
5	Codonopsinol B	UAP1	Q16222
6	Asperulosidic Acid	ABL1	P00519
6	Asperulosidic Acid	ABO	P16442
6	Asperulosidic Acid	ACE	P12821
6	Asperulosidic Acid	ADAM33	Q9BZ11
6	Asperulosidic Acid	ADH5	P11766
6	Asperulosidic Acid	ADK	P55263
6	Asperulosidic Acid	AGXT	P21549
6	Asperulosidic Acid	AHCY	P23526
6	Asperulosidic Acid	AKR1B1	P15121
6	Asperulosidic Acid	AKR1C2	P52895
6	Asperulosidic Acid	AKR1C3	P42330
6	Asperulosidic Acid	AKT1	P31749
6	Asperulosidic Acid	AKT2	P31751
6	Asperulosidic Acid	ALB	P02768
6	Asperulosidic Acid	ALDOA	P04075
6	Asperulosidic Acid	AMY1A	P04745
6	Asperulosidic Acid	AMY2A	P04746
6	Asperulosidic Acid	ANG	P03950
6	Asperulosidic Acid	APAF1	O14727
6	Asperulosidic Acid	APCS	P02743
6	Asperulosidic Acid	APRT	P07741
6	Asperulosidic Acid	ARG1	P05089
6	Asperulosidic Acid	ARG2	P78540
6	Asperulosidic Acid	ARHGAP1	Q07960
6	Asperulosidic Acid	ATOX1	O00244
6	Asperulosidic Acid	BACE1	P56817
6	Asperulosidic Acid	BHMT	Q93088
6	Asperulosidic Acid	BIRC7	Q96CA5
6	Asperulosidic Acid	JAK2	O60674
6	Asperulosidic Acid	BST1	Q10588
6	Asperulosidic Acid	C1S	P09871
6	Asperulosidic Acid	CANT1	Q8WVQ1
6	Asperulosidic Acid	CBR1	P16152
6	Asperulosidic Acid	CBS	P35520
6	Asperulosidic Acid	F2	P00734
6	Asperulosidic Acid	CCNA2	P20248
6	Asperulosidic Acid	CD1A	P06126
6	Asperulosidic Acid	CD209	Q9NNX6
6	Asperulosidic Acid	CDA	P32320
6	Asperulosidic Acid	REN	P00797
6	Asperulosidic Acid	CDK2	P24941
6	Asperulosidic Acid	CDK6	Q00534
6	Asperulosidic Acid	CFB	P00751
6	Asperulosidic Acid	CFD	P00746
6	Asperulosidic Acid	CLEC4M	Q9H2X3
6	Asperulosidic Acid	CLK1	P49759
6	Asperulosidic Acid	CPB1	P15086
6	Asperulosidic Acid	CSK	P41240
6	Asperulosidic Acid	CTNNA1	P35221
6	Asperulosidic Acid	CTSB	P07858
6	Asperulosidic Acid	CTSF	Q9UBX1
6	Asperulosidic Acid	HRAS	P01112
6	Asperulosidic Acid	CTSK	P43235
6	Asperulosidic Acid	CTSL	P07711
6	Asperulosidic Acid	CYP2C9	P11712
6	Asperulosidic Acid	DCK	P27707
6	Asperulosidic Acid	DDX39B	Q13838
6	Asperulosidic Acid	DHFR	P00374
6	Asperulosidic Acid	DHODH	Q02127
6	Asperulosidic Acid	DPEP1	P16444
6	Asperulosidic Acid	DTYMK	P23919
6	Asperulosidic Acid	EIF4E	P06730
6	Asperulosidic Acid	MMP1	P03956
6	Asperulosidic Acid	CAT	P04040
6	Asperulosidic Acid	EPHA2	P29317
6	Asperulosidic Acid	EPHB4	P54760
6	Asperulosidic Acid	EPHX2	P34913
6	Asperulosidic Acid	ERI1	Q8IV48
6	Asperulosidic Acid	ESR1	P03372
6	Asperulosidic Acid	ESRRG	P62508
6	Asperulosidic Acid	F10	P00742
6	Asperulosidic Acid	F11	P03951
6	Asperulosidic Acid	IGF1	P05019
6	Asperulosidic Acid	F7	P08709
6	Asperulosidic Acid	FABP4	P15090
6	Asperulosidic Acid	FABP6	P51161
6	Asperulosidic Acid	FDPS	P14324
6	Asperulosidic Acid	FNTA	P49354
6	Asperulosidic Acid	GALK1	P51570
6	Asperulosidic Acid	GART	P22102
6	Asperulosidic Acid	GCK	P35557
6	Asperulosidic Acid	GLO1	Q04760
6	Asperulosidic Acid	GNPDA1	P46926
6	Asperulosidic Acid	GPI	P06744
6	Asperulosidic Acid	GSK3B	P49841
6	Asperulosidic Acid	GSTA1	P08263
6	Asperulosidic Acid	GSTA3	Q16772
6	Asperulosidic Acid	S100A9	P06702
6	Asperulosidic Acid	IGF1R	P08069
6	Asperulosidic Acid	GSTT2B	P0CG30
6	Asperulosidic Acid	HAGH	Q16775
6	Asperulosidic Acid	HCK	P08631
6	Asperulosidic Acid	HDAC8	Q9BY41
6	Asperulosidic Acid	HEXB	P07686
6	Asperulosidic Acid	HINT1	P49773
6	Asperulosidic Acid	HK1	P19367
6	Asperulosidic Acid	HMGCR	P04035
6	Asperulosidic Acid	HPGDS	O60760
6	Asperulosidic Acid	HPRT1	P00492
6	Asperulosidic Acid	ELANE	P08246
6	Asperulosidic Acid	HSD11B1	P28845
6	Asperulosidic Acid	HSD17B1	P14061
6	Asperulosidic Acid	HSP90AA1	P07900
6	Asperulosidic Acid	MMP2	P08253
6	Asperulosidic Acid	IMPA1	P29218
6	Asperulosidic Acid	IMPDH1	P20839
6	Asperulosidic Acid	IMPDH2	P12268
6	Asperulosidic Acid	INSR	P06213
6	Asperulosidic Acid	ISG20	Q96AZ6
6	Asperulosidic Acid	ITK	Q08881
6	Asperulosidic Acid	GSTM1	P09488
6	Asperulosidic Acid	JAK3	P52333
6	Asperulosidic Acid	KIF11	P52732
6	Asperulosidic Acid	HMOX1	P09601
6	Asperulosidic Acid	KIT	P10721
6	Asperulosidic Acid	LCK	P06239
6	Asperulosidic Acid	LDHB	P07195
6	Asperulosidic Acid	LGALS2	P05162
6	Asperulosidic Acid	FGFR1	P11362
6	Asperulosidic Acid	LGALS7	P47929
6	Asperulosidic Acid	LSS	P48449
6	Asperulosidic Acid	LTA4H	P09960
6	Asperulosidic Acid	LYZ	P61626
6	Asperulosidic Acid	RNASE3	P12724
6	Asperulosidic Acid	MAPK10	P53779
6	Asperulosidic Acid	MAPKAPK2	P49137
6	Asperulosidic Acid	METAP2	P50579
6	Asperulosidic Acid	CCL5	P13501
6	Asperulosidic Acid	MME	P08473
6	Asperulosidic Acid	MIF	P14174
6	Asperulosidic Acid	MMP9	P14780
6	Asperulosidic Acid	MMP13	P45452
6	Asperulosidic Acid	MMP16	P51512
6	Asperulosidic Acid	BRAF	P15056
6	Asperulosidic Acid	SELE	P16581
6	Asperulosidic Acid	LGALS3	P17931
6	Asperulosidic Acid	MTHFD1	P11586
6	Asperulosidic Acid	NCS1	P62166
6	Asperulosidic Acid	NMNAT1	Q9HAN9
6	Asperulosidic Acid	MAPK1	P28482
6	Asperulosidic Acid	NQO1	P15559
6	Asperulosidic Acid	NOS3	P29474
6	Asperulosidic Acid	NR1I2	O75469
6	Asperulosidic Acid	NR3C1	P04150
6	Asperulosidic Acid	NR3C2	P08235
6	Asperulosidic Acid	OAT	P04181
6	Asperulosidic Acid	PRSS1	P07477
6	Asperulosidic Acid	NOS2	P35228
6	Asperulosidic Acid	CHRM1	P11229
6	Asperulosidic Acid	DRD2	P14416
6	Asperulosidic Acid	PRKACA	P17612
6	Asperulosidic Acid	CCNA2	P20248
6	Asperulosidic Acid	OPRM1	P35372
6	Asperulosidic Acid	PADI4	Q9UM07
6	Asperulosidic Acid	PAH	P00439
6	Asperulosidic Acid	PAK5	Q9P286
6	Asperulosidic Acid	PAK6	Q9NQU5
6	Asperulosidic Acid	PAPSS1	O43252
6	Asperulosidic Acid	PARP1	P09874
6	Asperulosidic Acid	PCK1	P35558
6	Asperulosidic Acid	PDE3B	Q13370
6	Asperulosidic Acid	PDE4D	Q08499
6	Asperulosidic Acid	PDPK1	O15530
6	Asperulosidic Acid	PIK3R1	P27986
6	Asperulosidic Acid	PIM1	P11309
6	Asperulosidic Acid	PLA2G10	O15496
6	Asperulosidic Acid	PLA2G2A	P14555
6	Asperulosidic Acid	PLEKHA4	Q9H4M7
6	Asperulosidic Acid	PLK1	P53350
6	Asperulosidic Acid	PPARA	Q07869
6	Asperulosidic Acid	PRKACA	P17612
6	Asperulosidic Acid	PRKCQ	Q04759
6	Asperulosidic Acid	PTK2	Q05397
6	Asperulosidic Acid	KDR	P35968
6	Asperulosidic Acid	SCN5A	Q14524
6	Asperulosidic Acid	RAB11A	P62491
6	Asperulosidic Acid	RAB5A	P20339
6	Asperulosidic Acid	RAC2	P15153
6	Asperulosidic Acid	MMP12	P39900
6	Asperulosidic Acid	RARA	P10276
6	Asperulosidic Acid	RHOA	P61586
6	Asperulosidic Acid	STAT1	P42224
6	Asperulosidic Acid	FHIT	P49789
6	Asperulosidic Acid	IL2	P60568
6	Asperulosidic Acid	SDS	P20132
6	Asperulosidic Acid	CDC42	P60953
6	Asperulosidic Acid	SETD7	Q8WTS6
6	Asperulosidic Acid	SHBG	P04278
6	Asperulosidic Acid	SHMT1	P34896
6	Asperulosidic Acid	SOD2	P04179
6	Asperulosidic Acid	SORD	Q00796
6	Asperulosidic Acid	SRM	P19623
6	Asperulosidic Acid	MAPK14	Q16539
6	Asperulosidic Acid	NR1H4	Q96RI1
6	Asperulosidic Acid	SYK	P43405
6	Asperulosidic Acid	SMAD3	P84022
6	Asperulosidic Acid	TGFB1	P01137
6	Asperulosidic Acid	TGM3	Q08188
6	Asperulosidic Acid	THRA	P10827
6	Asperulosidic Acid	TNK2	Q07912
6	Asperulosidic Acid	TPH1	P17752
6	Asperulosidic Acid	TPI1	P60174
6	Asperulosidic Acid	TPSB2	P20231
6	Asperulosidic Acid	TYMS	P04818
6	Asperulosidic Acid	UCK2	Q9BZX2
6	Asperulosidic Acid	UMPS	P11172
6	Asperulosidic Acid	VDR	P11473
6	Asperulosidic Acid	XIAP	P98170
6	Asperulosidic Acid	YARS1	P54577
6	Asperulosidic Acid	ZAP70	P43403
7	Codonopsine	ADRB1	P08588
7	Codonopsine	ADRB2	P07550
7	Codonopsine	APAF1	O14727
7	Codonopsine	CHRM1	P11229
7	Codonopsine	CHRM2	P08172
7	Codonopsine	ERI1	Q8IV48
7	Codonopsine	GSTA1	P08263
7	Codonopsine	HRH1	P35367
7	Codonopsine	NMNAT3	Q96T66
7	Codonopsine	PTGS2	P35354
7	Codonopsine	RFK	Q969G6
7	Codonopsine	SIRT5	Q9NXA8
7	Codonopsine	SLC6A2	P23975
7	Codonopsine	SULT2B1	O00204
10	Indole-3-acrylic acid	ABL1	P00519
10	Indole-3-acrylic acid	ADH5	P11766
10	Indole-3-acrylic acid	AKR1C2	P52895
10	Indole-3-acrylic acid	CBS	P35520
10	Indole-3-acrylic acid	CRABP2	P29373
10	Indole-3-acrylic acid	CTSK	P43235
10	Indole-3-acrylic acid	CYP2C9	P11712
10	Indole-3-acrylic acid	DPEP1	P16444
10	Indole-3-acrylic acid	DUT	P33316
10	Indole-3-acrylic acid	FABP3	P05413
10	Indole-3-acrylic acid	FOLH1	Q04609
10	Indole-3-acrylic acid	GART	P22102
10	Indole-3-acrylic acid	IGF1R	P08069
10	Indole-3-acrylic acid	HBA1	P69905
10	Indole-3-acrylic acid	HBA2	P69905
10	Indole-3-acrylic acid	HNF4G	Q14541
10	Indole-3-acrylic acid	IMPA1	P29218
10	Indole-3-acrylic acid	PTGS2	P35354
10	Indole-3-acrylic acid	PTPN1	P18031
10	Indole-3-acrylic acid	RORA	P35398
10	Indole-3-acrylic acid	SDS	P20132
10	Indole-3-acrylic acid	MAP2K1	Q02750
10	Indole-3-acrylic acid	SETD7	Q8WTS6
10	Indole-3-acrylic acid	SHBG	P04278
11	Boc-O-methyl-L-threonine	ACE	P12821
11	Boc-O-methyl-L-threonine	ADAM33	Q9BZ11
11	Boc-O-methyl-L-threonine	ADH5	P11766
11	Boc-O-methyl-L-threonine	AGXT	P21549
11	Boc-O-methyl-L-threonine	AKR1B1	P15121
11	Boc-O-methyl-L-threonine	AKR1C2	P52895
11	Boc-O-methyl-L-threonine	AKR1C3	P42330
11	Boc-O-methyl-L-threonine	ARL5A	Q9Y689
11	Boc-O-methyl-L-threonine	BCAT2	O15382
11	Boc-O-methyl-L-threonine	BHMT	Q93088
11	Boc-O-methyl-L-threonine	CASP1	P29466
11	Boc-O-methyl-L-threonine	CDK2	P24941
11	Boc-O-methyl-L-threonine	CDK7	P50613
11	Boc-O-methyl-L-threonine	CTSB	P07858
11	Boc-O-methyl-L-threonine	CTSK	P43235
11	Boc-O-methyl-L-threonine	CTSS	P25774
11	Boc-O-methyl-L-threonine	CYP2C9	P11712
11	Boc-O-methyl-L-threonine	DCK	P27707
11	Boc-O-methyl-L-threonine	DHODH	Q02127
11	Boc-O-methyl-L-threonine	DPEP1	P16444
11	Boc-O-methyl-L-threonine	DTYMK	P23919
11	Boc-O-methyl-L-threonine	MMP1	P03956
11	Boc-O-methyl-L-threonine	F11	P03951
11	Boc-O-methyl-L-threonine	FABP3	P05413
11	Boc-O-methyl-L-threonine	FDPS	P14324
11	Boc-O-methyl-L-threonine	FGG	P02679
11	Boc-O-methyl-L-threonine	FOLH1	Q04609
11	Boc-O-methyl-L-threonine	GCK	P35557
11	Boc-O-methyl-L-threonine	GLO1	Q04760
11	Boc-O-methyl-L-threonine	GPI	P06744
11	Boc-O-methyl-L-threonine	GSTA1	P08263
11	Boc-O-methyl-L-threonine	GSTA3	Q16772
11	Boc-O-methyl-L-threonine	GSTM2	P28161
11	Boc-O-methyl-L-threonine	GSTT2B	P0CG30
11	Boc-O-methyl-L-threonine	HBA1	P69905
11	Boc-O-methyl-L-threonine	HCK	P08631
11	Boc-O-methyl-L-threonine	HEXB	P07686
11	Boc-O-methyl-L-threonine	IMPA1	P29218
11	Boc-O-methyl-L-threonine	INSR	P06213
11	Boc-O-methyl-L-threonine	MMP7	P09237
11	Boc-O-methyl-L-threonine	GSTM1	P09488
11	Boc-O-methyl-L-threonine	LTA4H	P09960
11	Boc-O-methyl-L-threonine	LYZ	P61626
11	Boc-O-methyl-L-threonine	RNASE3	P12724
11	Boc-O-methyl-L-threonine	SRC	P12931
11	Boc-O-methyl-L-threonine	MME	P08473
11	Boc-O-methyl-L-threonine	MMP9	P14780
11	Boc-O-methyl-L-threonine	MMP16	P51512
11	Boc-O-methyl-L-threonine	NR3C1	P04150
11	Boc-O-methyl-L-threonine	NT5M	Q9NPB1
11	Boc-O-methyl-L-threonine	OAT	P04181
11	Boc-O-methyl-L-threonine	OTC	P00480
11	Boc-O-methyl-L-threonine	PADI4	Q9UM07
11	Boc-O-methyl-L-threonine	PAH	P00439
11	Boc-O-methyl-L-threonine	PCK1	P35558
11	Boc-O-methyl-L-threonine	PDE4D	Q08499
11	Boc-O-methyl-L-threonine	PLA2G2A	P14555
11	Boc-O-methyl-L-threonine	PTGS1	P23219
11	Boc-O-methyl-L-threonine	PTGS2	P35354
11	Boc-O-methyl-L-threonine	RND3	P61587
11	Boc-O-methyl-L-threonine	CDC42	P60953
11	Boc-O-methyl-L-threonine	TGFB2	P61812
11	Boc-O-methyl-L-threonine	SULT2B1	O00204
11	Boc-O-methyl-L-threonine	TPH1	P17752
11	Boc-O-methyl-L-threonine	TPSB2	P20231
11	Boc-O-methyl-L-threonine	TTR	P02766
12	Diacetin	ACE	P12821
12	Diacetin	ADK	P55263
12	Diacetin	AKT1	P31749
12	Diacetin	APAF1	O14727
12	Diacetin	ATIC	P31939
12	Diacetin	BTK	Q06187
12	Diacetin	CLK1	P49759
12	Diacetin	CPB1	P15086
12	Diacetin	CTSK	P43235
12	Diacetin	DAPK1	P53355
12	Diacetin	DUT	P33316
12	Diacetin	EIF4E	P06730
12	Diacetin	ERI1	Q8IV48
12	Diacetin	FDPS	P14324
12	Diacetin	GPI	P06744
12	Diacetin	GSK3B	P49841
12	Diacetin	HBA1	P69905
12	Diacetin	INSR	P06213
12	Diacetin	KAT2B	Q92831
12	Diacetin	KIF11	P52732
12	Diacetin	MAN1B1	Q9UKM7
12	Diacetin	SELE	P16581
12	Diacetin	NT5M	Q9NPB1
12	Diacetin	PAPSS1	O43252
12	Diacetin	PIM1	P11309
12	Diacetin	PKLR	P30613
12	Diacetin	PTGS2	P35354
12	Diacetin	RAB5A	P20339
12	Diacetin	RAP2A	P10114
12	Diacetin	RFK	Q969G6
12	Diacetin	RNASE2	P10153
12	Diacetin	SPR	P35270
12	Diacetin	SULT1A1	P50225
12	Diacetin	SULT2A1	Q06520
12	Diacetin	SULT2B1	O00204
13	3-(4-Hydroxyphenyl)propionic acid	AGXT	P21549
13	3-(4-Hydroxyphenyl)propionic acid	BST1	Q10588
13	3-(4-Hydroxyphenyl)propionic acid	CANT1	Q8WVQ1
13	3-(4-Hydroxyphenyl)propionic acid	CBS	P35520
13	3-(4-Hydroxyphenyl)propionic acid	HRAS	P01112
13	3-(4-Hydroxyphenyl)propionic acid	DCK	P27707
13	3-(4-Hydroxyphenyl)propionic acid	DTYMK	P23919
13	3-(4-Hydroxyphenyl)propionic acid	DUT	P33316
13	3-(4-Hydroxyphenyl)propionic acid	RAF1	P04049
13	3-(4-Hydroxyphenyl)propionic acid	GCK	P35557
13	3-(4-Hydroxyphenyl)propionic acid	HBA1	P69905
13	3-(4-Hydroxyphenyl)propionic acid	HSD17B1	P14061
13	3-(4-Hydroxyphenyl)propionic acid	MME	P08473
13	3-(4-Hydroxyphenyl)propionic acid	PCK1	P35558
13	3-(4-Hydroxyphenyl)propionic acid	PDE4B	Q07343
13	3-(4-Hydroxyphenyl)propionic acid	PDPK1	O15530
13	3-(4-Hydroxyphenyl)propionic acid	PTGS2	P35354
13	3-(4-Hydroxyphenyl)propionic acid	TAP1	Q03518
13	3-(4-Hydroxyphenyl)propionic acid	TPI1	P60174
13	3-(4-Hydroxyphenyl)propionic acid	UCK2	Q9BZX2
14	Atractyloside A	ACP3	P15309
14	Atractyloside A	ADK	P55263
14	Atractyloside A	ADRB1	P08588
14	Atractyloside A	AHCY	P23526
14	Atractyloside A	AKR1C2	P52895
14	Atractyloside A	AKT1	P31749
14	Atractyloside A	AKT2	P31751
14	Atractyloside A	ANG	P03950
14	Atractyloside A	APRT	P07741
14	Atractyloside A	B3GAT1	Q9P2W7
14	Atractyloside A	JAK2	O60674
14	Atractyloside A	CCNA2	P20248
14	Atractyloside A	CCNA2	P20248
14	Atractyloside A	CD209	Q9NNX6
14	Atractyloside A	CDA	P32320
14	Atractyloside A	CFD	P00746
14	Atractyloside A	CLEC4M	Q9H2X3
14	Atractyloside A	CMA1	P23946
14	Atractyloside A	CTSF	Q9UBX1
14	Atractyloside A	DCK	P27707
14	Atractyloside A	DDX39B	Q13838
14	Atractyloside A	DPEP1	P16444
14	Atractyloside A	DRD2	P14416
14	Atractyloside A	DTYMK	P23919
14	Atractyloside A	DUT	P33316
14	Atractyloside A	MMP1	P03956
14	Atractyloside A	F11	P03951
14	Atractyloside A	FABP6	P51161
14	Atractyloside A	FDPS	P14324
14	Atractyloside A	FECH	P22830
14	Atractyloside A	GART	P22102
14	Atractyloside A	GCK	P35557
14	Atractyloside A	GNPDA1	P46926
14	Atractyloside A	GP1BA	P07359
14	Atractyloside A	GPI	P06744
14	Atractyloside A	GSK3B	P49841
14	Atractyloside A	GSTA1	P08263
14	Atractyloside A	GSTA3	Q16772
14	Atractyloside A	HCK	P08631
14	Atractyloside A	HDAC8	Q9BY41
14	Atractyloside A	HEXB	P07686
14	Atractyloside A	HINT1	P49773
14	Atractyloside A	ELANE	P08246
14	Atractyloside A	HSD17B1	P14061
14	Atractyloside A	IMPA1	P29218
14	Atractyloside A	IMPDH1	P20839
14	Atractyloside A	INSR	P06213
14	Atractyloside A	KAT2B	Q92831
14	Atractyloside A	LGALS2	P05162
14	Atractyloside A	LSS	P48449
14	Atractyloside A	LTA4H	P09960
14	Atractyloside A	MAN1B1	Q9UKM7
14	Atractyloside A	MMP9	P14780
14	Atractyloside A	MMP16	P51512
14	Atractyloside A	BRAF	P15056
14	Atractyloside A	LGALS3	P17931
14	Atractyloside A	NMNAT1	Q9HAN9
14	Atractyloside A	NMNAT3	Q96T66
14	Atractyloside A	NQO1	P15559
14	Atractyloside A	NR3C1	P04150
14	Atractyloside A	OAT	P04181
14	Atractyloside A	PAH	P00439
14	Atractyloside A	PAPSS1	O43252
14	Atractyloside A	PDPK1	O15530
14	Atractyloside A	PKLR	P30613
14	Atractyloside A	PRKACA	P17612
14	Atractyloside A	PTK2	Q05397
14	Atractyloside A	RARA	P10276
14	Atractyloside A	RNASE2	P10153
14	Atractyloside A	STAT1	P42224
14	Atractyloside A	FHIT	P49789
14	Atractyloside A	CDC42	P60953
14	Atractyloside A	MAP2K1	Q02750
14	Atractyloside A	SETD7	Q8WTS6
14	Atractyloside A	SHMT1	P34896
14	Atractyloside A	SOD2	P04179
14	Atractyloside A	SORD	Q00796
14	Atractyloside A	CHIT1	Q13231
14	Atractyloside A	SULT2B1	O00204
14	Atractyloside A	TGM3	Q08188
14	Atractyloside A	TNK2	Q07912
14	Atractyloside A	TPH1	P17752
14	Atractyloside A	TTR	P02766
14	Atractyloside A	UMPS	P11172
14	Atractyloside A	YARS1	P54577
17	2-Succinyl-6-hydroxycyclohexa-2,4-diene-1-carboxylic acid	PTGS2	P35354
18	Caffeic Acid	ABL1	P00519
18	Caffeic Acid	ADRA1A	P35348
18	Caffeic Acid	AGXT	P21549
18	Caffeic Acid	AKT2	P31751
18	Caffeic Acid	ALOX5	P09917
18	Caffeic Acid	AMD1	P17707
18	Caffeic Acid	ARG2	P78540
18	Caffeic Acid	CA1	P00915
18	Caffeic Acid	CA12	O43570
18	Caffeic Acid	CA14	Q9ULX7
18	Caffeic Acid	CA2	P00918
18	Caffeic Acid	CA5A	P35218
18	Caffeic Acid	CA5B	Q9Y2D0
18	Caffeic Acid	CA6	P23280
18	Caffeic Acid	CA7	P43166
18	Caffeic Acid	CA9	Q16790
18	Caffeic Acid	CBS	P35520
18	Caffeic Acid	HRAS	P01112
18	Caffeic Acid	DAPK1	P53355
18	Caffeic Acid	DCK	P27707
18	Caffeic Acid	DTYMK	P23919
18	Caffeic Acid	MMP1	P03956
18	Caffeic Acid	EPHA2	P29317
18	Caffeic Acid	ERI1	Q8IV48
18	Caffeic Acid	RAF1	P04049
18	Caffeic Acid	FGG	P02679
18	Caffeic Acid	GCK	P35557
18	Caffeic Acid	GSTA3	Q16772
18	Caffeic Acid	GSTM2	P28161
18	Caffeic Acid	HAO1	Q9UJM8
18	Caffeic Acid	HBA1	P69905
18	Caffeic Acid	HSD17B1	P14061
18	Caffeic Acid	MMP2	P08253
18	Caffeic Acid	ITPKA	P23677
18	Caffeic Acid	KAT2B	Q92831
18	Caffeic Acid	KIT	P10721
18	Caffeic Acid	MME	P08473
18	Caffeic Acid	MMP9	P14780
18	Caffeic Acid	MMP16	P51512
18	Caffeic Acid	NDST1	P52848
18	Caffeic Acid	PDPK1	O15530
18	Caffeic Acid	PKLR	P30613
18	Caffeic Acid	PNMT	P11086
18	Caffeic Acid	PTGS2	P35354
18	Caffeic Acid	PTK2	Q05397
18	Caffeic Acid	PTPN1	P18031
18	Caffeic Acid	KDR	P35968
18	Caffeic Acid	RAC1	P63000
18	Caffeic Acid	SLC6A2	P23975
18	Caffeic Acid	SMAD3	P84022
18	Caffeic Acid	TGFB1	P01137
18	Caffeic Acid	TPI1	P60174
22	Lonicerin	ABO	P16442
22	Lonicerin	ACAT1	P24752
22	Lonicerin	ACP3	P15309
22	Lonicerin	AHCY	P23526
22	Lonicerin	AKR1B1	P15121
22	Lonicerin	AKR1C2	P52895
22	Lonicerin	ALDH2	P05091
22	Lonicerin	AMD1	P17707
22	Lonicerin	AMY1A	P04745
22	Lonicerin	AMY2A	P04746
22	Lonicerin	ANG	P03950
22	Lonicerin	APRT	P07741
22	Lonicerin	ARG2	P78540
22	Lonicerin	ATOX1	O00244
22	Lonicerin	B3GAT1	Q9P2W7
22	Lonicerin	JAK2	O60674
22	Lonicerin	BST1	Q10588
22	Lonicerin	CBR1	P16152
22	Lonicerin	F2	P00734
22	Lonicerin	CD209	Q9NNX6
22	Lonicerin	CDA	P32320
22	Lonicerin	SERPINA1	P01009
22	Lonicerin	CDK6	Q00534
22	Lonicerin	CDK7	P50613
22	Lonicerin	CLK1	P49759
22	Lonicerin	CSNK1G2	P78368
22	Lonicerin	CTSF	Q9UBX1
22	Lonicerin	HRAS	P01112
22	Lonicerin	CTSK	P43235
22	Lonicerin	CYP2C9	P11712
22	Lonicerin	DPP4	P27487
22	Lonicerin	DTYMK	P23919
22	Lonicerin	EPHA2	P29317
22	Lonicerin	FABP3	P05413
22	Lonicerin	FABP6	P51161
22	Lonicerin	FDPS	P14324
22	Lonicerin	GART	P22102
22	Lonicerin	GLO1	Q04760
22	Lonicerin	GNPDA1	P46926
22	Lonicerin	GP1BA	P07359
22	Lonicerin	GPI	P06744
22	Lonicerin	GSK3B	P49841
22	Lonicerin	GSR	P00390
22	Lonicerin	GSTA3	Q16772
22	Lonicerin	IGF1R	P08069
22	Lonicerin	GSTT2B	P0CG30
22	Lonicerin	HAGH	Q16775
22	Lonicerin	HDAC8	Q9BY41
22	Lonicerin	HEXB	P07686
22	Lonicerin	HINT1	P49773
22	Lonicerin	HK1	P19367
22	Lonicerin	HNMT	P50135
22	Lonicerin	HPGDS	O60760
22	Lonicerin	HPRT1	P00492
22	Lonicerin	ELANE	P08246
22	Lonicerin	HSD17B1	P14061
22	Lonicerin	MMP2	P08253
22	Lonicerin	MET	P08581
22	Lonicerin	IMPA1	P29218
22	Lonicerin	IMPDH1	P20839
22	Lonicerin	IMPDH2	P12268
22	Lonicerin	INSR	P06213
22	Lonicerin	ITK	Q08881
22	Lonicerin	GSTM1	P09488
22	Lonicerin	JAK3	P52333
22	Lonicerin	KIT	P10721
22	Lonicerin	LCK	P06239
22	Lonicerin	LGALS2	P05162
22	Lonicerin	LGALS7	P47929
22	Lonicerin	LSS	P48449
22	Lonicerin	LYZ	P61626
22	Lonicerin	RNASE3	P12724
22	Lonicerin	MAPKAPK2	P49137
22	Lonicerin	CCL5	P13501
22	Lonicerin	MMP9	P14780
22	Lonicerin	SELP	P16109
22	Lonicerin	LGALS3	P17931
22	Lonicerin	BMP7	P18075
22	Lonicerin	MTHFD1	P11586
22	Lonicerin	NCS1	P62166
22	Lonicerin	NMNAT1	Q9HAN9
22	Lonicerin	MMP8	P22894
22	Lonicerin	MAPK1	P28482
22	Lonicerin	NR1I2	O75469
22	Lonicerin	PAK6	Q9NQU5
22	Lonicerin	PAPSS1	O43252
22	Lonicerin	PCK1	P35558
22	Lonicerin	PDE3B	Q13370
22	Lonicerin	PDE4D	Q08499
22	Lonicerin	NOS2	P35228
22	Lonicerin	PDK2	Q15119
22	Lonicerin	PDPK1	O15530
22	Lonicerin	PPCDC	Q96CD2
22	Lonicerin	PRKACA	P17612
22	Lonicerin	PRSS1	P07477
22	Lonicerin	PTPN1	P18031
22	Lonicerin	RAB11A	P62491
22	Lonicerin	RAB5A	P20339
22	Lonicerin	MMP12	P39900
22	Lonicerin	RBP4	P02753
22	Lonicerin	REG1A	P05451
22	Lonicerin	STAT1	P42224
22	Lonicerin	IL2	P60568
22	Lonicerin	CDC42	P60953
22	Lonicerin	SHBG	P04278
22	Lonicerin	SHMT1	P34896
22	Lonicerin	SOD2	P04179
22	Lonicerin	SORD	Q00796
22	Lonicerin	SULT1E1	P49888
22	Lonicerin	SYK	P43405
22	Lonicerin	TGM3	Q08188
22	Lonicerin	THRA	P10827
22	Lonicerin	THRB	P10828
22	Lonicerin	TNK2	Q07912
22	Lonicerin	TPH1	P17752
22	Lonicerin	TPI1	P60174
22	Lonicerin	UCK2	Q9BZX2
22	Lonicerin	VDR	P11473
22	Lonicerin	ZAP70	P43403
23	Complanatuside	ABCC8	Q09428
23	Complanatuside	ABO	P16442
23	Complanatuside	ACADM	P11310
23	Complanatuside	ACE	P12821
23	Complanatuside	ACHE	P22303
23	Complanatuside	ACP3	P15309
23	Complanatuside	ADRA2A	P08913
23	Complanatuside	AGTR1	P30556
23	Complanatuside	AHCY	P23526
23	Complanatuside	AKR1B1	P15121
23	Complanatuside	ALDH2	P05091
23	Complanatuside	ALDOA	P04075
23	Complanatuside	AMY1A	P04745
23	Complanatuside	AMY2A	P04746
23	Complanatuside	ANG	P03950
23	Complanatuside	APRT	P07741
23	Complanatuside	ARF4	P18085
23	Complanatuside	ARG2	P78540
23	Complanatuside	ARHGAP1	Q07960
23	Complanatuside	B3GAT1	Q9P2W7
23	Complanatuside	BHMT	Q93088
23	Complanatuside	JAK2	O60674
23	Complanatuside	BST1	Q10588
23	Complanatuside	CA12	O43570
23	Complanatuside	CA2	P00918
23	Complanatuside	EGFR	P00533
23	Complanatuside	CBR1	P16152
23	Complanatuside	CD209	Q9NNX6
23	Complanatuside	SERPINA1	P01009
23	Complanatuside	CDK6	Q00534
23	Complanatuside	CDK7	P50613
23	Complanatuside	CLEC4M	Q9H2X3
23	Complanatuside	CLK1	P49759
23	Complanatuside	CYP2C9	P11712
23	Complanatuside	CYSLTR1	Q9Y271
23	Complanatuside	DTYMK	P23919
23	Complanatuside	EPHA2	P29317
23	Complanatuside	EPHB4	P54760
23	Complanatuside	ERI1	Q8IV48
23	Complanatuside	ESR1	P03372
23	Complanatuside	F10	P00742
23	Complanatuside	IGF1	P05019
23	Complanatuside	FABP3	P05413
23	Complanatuside	FABP6	P51161
23	Complanatuside	FCER1G	P30273
23	Complanatuside	FDPS	P14324
23	Complanatuside	FNTA	P49354
23	Complanatuside	GALK1	P51570
23	Complanatuside	GART	P22102
23	Complanatuside	GCK	P35557
23	Complanatuside	GGCX	P38435
23	Complanatuside	GNPDA1	P46926
23	Complanatuside	GP1BA	P07359
23	Complanatuside	GPI	P06744
23	Complanatuside	GSK3B	P49841
23	Complanatuside	S100A9	P06702
23	Complanatuside	IGF1R	P08069
23	Complanatuside	GSTM2	P28161
23	Complanatuside	HDAC8	Q9BY41
23	Complanatuside	HEXB	P07686
23	Complanatuside	HINT1	P49773
23	Complanatuside	HK1	P19367
23	Complanatuside	HPGDS	O60760
23	Complanatuside	HPRT1	P00492
23	Complanatuside	ELANE	P08246
23	Complanatuside	HRH1	P35367
23	Complanatuside	HSD17B1	P14061
23	Complanatuside	HSP90AB1	P08238
23	Complanatuside	HSPA1A	P0DMV8
23	Complanatuside	HSPA1B	P0DMV9
23	Complanatuside	HTR2A	P28223
23	Complanatuside	CTSG	P08311
23	Complanatuside	MET	P08581
23	Complanatuside	IMPA1	P29218
23	Complanatuside	IMPDH1	P20839
23	Complanatuside	INSR	P06213
23	Complanatuside	ISG20	Q96AZ6
23	Complanatuside	ITK	Q08881
23	Complanatuside	JAK3	P52333
23	Complanatuside	KCNH2	Q12809
23	Complanatuside	KIF11	P52732
23	Complanatuside	KIT	P10721
23	Complanatuside	KYAT1	Q16773
23	Complanatuside	LCK	P06239
23	Complanatuside	LDHB	P07195
23	Complanatuside	LGALS2	P05162
23	Complanatuside	LGALS7	P47929
23	Complanatuside	LSS	P48449
23	Complanatuside	LYZ	P61626
23	Complanatuside	RNASE3	P12724
23	Complanatuside	MAPK12	P53778
23	Complanatuside	MAPKAPK2	P49137
23	Complanatuside	CCL5	P13501
23	Complanatuside	MME	P08473
23	Complanatuside	MMP9	P14780
23	Complanatuside	LGALS3	P17931
23	Complanatuside	BMP7	P18075
23	Complanatuside	NCS1	P62166
23	Complanatuside	NMNAT1	Q9HAN9
23	Complanatuside	NQO2	P16083
23	Complanatuside	NR1I2	O75469
23	Complanatuside	NT5M	Q9NPB1
23	Complanatuside	OPRM1	P35372
23	Complanatuside	PAH	P00439
23	Complanatuside	PAPSS1	O43252
23	Complanatuside	PCK1	P35558
23	Complanatuside	PDE3B	Q13370
23	Complanatuside	PDPK1	O15530
23	Complanatuside	PKLR	P30613
23	Complanatuside	PPARA	Q07869
23	Complanatuside	PPCDC	Q96CD2
23	Complanatuside	PRKCQ	Q04759
23	Complanatuside	PTGS1	P23219
23	Complanatuside	PTK2	Q05397
23	Complanatuside	PYGL	P06737
23	Complanatuside	Q9UNI1	CELA1
23	Complanatuside	RAB11A	P62491
23	Complanatuside	RAB5A	P20339
23	Complanatuside	RAC2	P15153
23	Complanatuside	MMP12	P39900
23	Complanatuside	REG1A	P05451
23	Complanatuside	RHEB	Q15382
23	Complanatuside	RPS6KA3	P51812
23	Complanatuside	SDS	P20132
23	Complanatuside	CDC42	P60953
23	Complanatuside	SETD7	Q8WTS6
23	Complanatuside	SHMT1	P34896
23	Complanatuside	SORD	Q00796
23	Complanatuside	CHIT1	Q13231
23	Complanatuside	SULT2A1	Q06520
23	Complanatuside	TGM3	Q08188
23	Complanatuside	THRA	P10827
23	Complanatuside	TNK2	Q07912
23	Complanatuside	TPH1	P17752
23	Complanatuside	TPI1	P60174
23	Complanatuside	UCK2	Q9BZX2
23	Complanatuside	WARS1	P23381
23	Complanatuside	XIAP	P98170
23	Complanatuside	ZAP70	P43403
24	Naringenin-7-O-glucoside	ABO	P16442
24	Naringenin-7-O-glucoside	ACP3	P15309
24	Naringenin-7-O-glucoside	ADH1C	P00326
24	Naringenin-7-O-glucoside	AGXT	P21549
24	Naringenin-7-O-glucoside	AHCY	P23526
24	Naringenin-7-O-glucoside	AKR1C2	P52895
24	Naringenin-7-O-glucoside	ALDH2	P05091
24	Naringenin-7-O-glucoside	ALDOA	P04075
24	Naringenin-7-O-glucoside	AMY1A	P04745
24	Naringenin-7-O-glucoside	AMY2A	P04746
24	Naringenin-7-O-glucoside	ANG	P03950
24	Naringenin-7-O-glucoside	APRT	P07741
24	Naringenin-7-O-glucoside	ARG2	P78540
24	Naringenin-7-O-glucoside	ARHGAP1	Q07960
24	Naringenin-7-O-glucoside	ATIC	P31939
24	Naringenin-7-O-glucoside	ATOX1	O00244
24	Naringenin-7-O-glucoside	B3GAT1	Q9P2W7
24	Naringenin-7-O-glucoside	BHMT	Q93088
24	Naringenin-7-O-glucoside	JAK2	O60674
24	Naringenin-7-O-glucoside	BST1	Q10588
24	Naringenin-7-O-glucoside	CBR1	P16152
24	Naringenin-7-O-glucoside	CBS	P35520
24	Naringenin-7-O-glucoside	CD209	Q9NNX6
24	Naringenin-7-O-glucoside	REN	P00797
24	Naringenin-7-O-glucoside	SERPINA1	P01009
24	Naringenin-7-O-glucoside	CDK6	Q00534
24	Naringenin-7-O-glucoside	CDK7	P50613
24	Naringenin-7-O-glucoside	CES1	P23141
24	Naringenin-7-O-glucoside	CLEC4M	Q9H2X3
24	Naringenin-7-O-glucoside	CLK1	P49759
24	Naringenin-7-O-glucoside	CTSF	Q9UBX1
24	Naringenin-7-O-glucoside	HRAS	P01112
24	Naringenin-7-O-glucoside	CYP2C9	P11712
24	Naringenin-7-O-glucoside	DCK	P27707
24	Naringenin-7-O-glucoside	DPEP1	P16444
24	Naringenin-7-O-glucoside	DPP4	P27487
24	Naringenin-7-O-glucoside	DTYMK	P23919
24	Naringenin-7-O-glucoside	EPHA2	P29317
24	Naringenin-7-O-glucoside	IGF1	P05019
24	Naringenin-7-O-glucoside	FDPS	P14324
24	Naringenin-7-O-glucoside	GALK1	P51570
24	Naringenin-7-O-glucoside	GART	P22102
24	Naringenin-7-O-glucoside	GCK	P35557
24	Naringenin-7-O-glucoside	GLO1	Q04760
24	Naringenin-7-O-glucoside	GMPR	P36959
24	Naringenin-7-O-glucoside	GNPDA1	P46926
24	Naringenin-7-O-glucoside	GP1BA	P07359
24	Naringenin-7-O-glucoside	GPI	P06744
24	Naringenin-7-O-glucoside	GSK3B	P49841
24	Naringenin-7-O-glucoside	GSR	P00390
24	Naringenin-7-O-glucoside	GSTA1	P08263
24	Naringenin-7-O-glucoside	GSTA3	Q16772
24	Naringenin-7-O-glucoside	GSTT2B	P0CG30
24	Naringenin-7-O-glucoside	HDAC8	Q9BY41
24	Naringenin-7-O-glucoside	HEXB	P07686
24	Naringenin-7-O-glucoside	HINT1	P49773
24	Naringenin-7-O-glucoside	HK1	P19367
24	Naringenin-7-O-glucoside	HMGCR	P04035
24	Naringenin-7-O-glucoside	ELANE	P08246
24	Naringenin-7-O-glucoside	HSD17B1	P14061
24	Naringenin-7-O-glucoside	HSPA1A	P0DMV8
24	Naringenin-7-O-glucoside	HSPA1B	P0DMV9
24	Naringenin-7-O-glucoside	MET	P08581
24	Naringenin-7-O-glucoside	IMPA1	P29218
24	Naringenin-7-O-glucoside	IMPDH1	P20839
24	Naringenin-7-O-glucoside	INSR	P06213
24	Naringenin-7-O-glucoside	ITK	Q08881
24	Naringenin-7-O-glucoside	GSTM1	P09488
24	Naringenin-7-O-glucoside	JAK3	P52333
24	Naringenin-7-O-glucoside	KIT	P10721
24	Naringenin-7-O-glucoside	KYAT1	Q16773
24	Naringenin-7-O-glucoside	LCK	P06239
24	Naringenin-7-O-glucoside	LDHB	P07195
24	Naringenin-7-O-glucoside	LGALS2	P05162
24	Naringenin-7-O-glucoside	LSS	P48449
24	Naringenin-7-O-glucoside	RNASE3	P12724
24	Naringenin-7-O-glucoside	MME	P08473
24	Naringenin-7-O-glucoside	MMP9	P14780
24	Naringenin-7-O-glucoside	SELE	P16581
24	Naringenin-7-O-glucoside	LGALS3	P17931
24	Naringenin-7-O-glucoside	BMP7	P18075
24	Naringenin-7-O-glucoside	NMNAT1	Q9HAN9
24	Naringenin-7-O-glucoside	MMP8	P22894
24	Naringenin-7-O-glucoside	MAPK1	P28482
24	Naringenin-7-O-glucoside	NR1I2	O75469
24	Naringenin-7-O-glucoside	OAT	P04181
24	Naringenin-7-O-glucoside	PAH	P00439
24	Naringenin-7-O-glucoside	PAK6	Q9NQU5
24	Naringenin-7-O-glucoside	PAPSS1	O43252
24	Naringenin-7-O-glucoside	PCK1	P35558
24	Naringenin-7-O-glucoside	PDE3B	Q13370
24	Naringenin-7-O-glucoside	NOS2	P35228
24	Naringenin-7-O-glucoside	PDPK1	O15530
24	Naringenin-7-O-glucoside	PKLR	P30613
24	Naringenin-7-O-glucoside	PPARA	Q07869
24	Naringenin-7-O-glucoside	PTPN1	P18031
24	Naringenin-7-O-glucoside	PYGL	P06737
24	Naringenin-7-O-glucoside	RAB11A	P62491
24	Naringenin-7-O-glucoside	RAC2	P15153
24	Naringenin-7-O-glucoside	RHEB	Q15382
24	Naringenin-7-O-glucoside	SDS	P20132
24	Naringenin-7-O-glucoside	SETD7	Q8WTS6
24	Naringenin-7-O-glucoside	SHMT1	P34896
24	Naringenin-7-O-glucoside	SOD2	P04179
24	Naringenin-7-O-glucoside	SORD	Q00796
24	Naringenin-7-O-glucoside	SRM	P19623
24	Naringenin-7-O-glucoside	NR1H4	Q96RI1
24	Naringenin-7-O-glucoside	SULT1E1	P49888
24	Naringenin-7-O-glucoside	TGM3	Q08188
24	Naringenin-7-O-glucoside	THRA	P10827
24	Naringenin-7-O-glucoside	TK1	P04183
24	Naringenin-7-O-glucoside	TNK2	Q07912
24	Naringenin-7-O-glucoside	TPH1	P17752
24	Naringenin-7-O-glucoside	TPI1	P60174
24	Naringenin-7-O-glucoside	UCK2	Q9BZX2
24	Naringenin-7-O-glucoside	UMPS	P11172
24	Naringenin-7-O-glucoside	VDR	P11473
24	Naringenin-7-O-glucoside	ZAP70	P43403
25	Schaftoside	ABO	P16442
25	Schaftoside	ACP3	P15309
25	Schaftoside	ADH5	P11766
25	Schaftoside	ADK	P55263
25	Schaftoside	AHCY	P23526
25	Schaftoside	AKR1C2	P52895
25	Schaftoside	AMY1A	P04745
25	Schaftoside	AMY2A	P04746
25	Schaftoside	APAF1	O14727
25	Schaftoside	APRT	P07741
25	Schaftoside	ARG2	P78540
25	Schaftoside	ATIC	P31939
25	Schaftoside	BHMT	Q93088
25	Schaftoside	BST1	Q10588
25	Schaftoside	CBS	P35520
25	Schaftoside	CCNA2	P20248
25	Schaftoside	CD209	Q9NNX6
25	Schaftoside	CDK2	P24941
25	Schaftoside	CDK6	Q00534
25	Schaftoside	CLK1	P49759
25	Schaftoside	CTSB	P07858
25	Schaftoside	HRAS	P01112
25	Schaftoside	CYP2C8	P10632
25	Schaftoside	DDX39B	Q13838
25	Schaftoside	DPEP1	P16444
25	Schaftoside	DTYMK	P23919
25	Schaftoside	MMP1	P03956
25	Schaftoside	EPHA2	P29317
25	Schaftoside	RAF1	P04049
25	Schaftoside	FABP4	P15090
25	Schaftoside	FDPS	P14324
25	Schaftoside	FKBP1A	P62942
25	Schaftoside	GART	P22102
25	Schaftoside	GCK	P35557
25	Schaftoside	GNPDA1	P46926
25	Schaftoside	GP1BA	P07359
25	Schaftoside	GPI	P06744
25	Schaftoside	GSK3B	P49841
25	Schaftoside	GSR	P00390
25	Schaftoside	GSTA1	P08263
25	Schaftoside	GSTT2B	P0CG30
25	Schaftoside	HAGH	Q16775
25	Schaftoside	HEXB	P07686
25	Schaftoside	HINT1	P49773
25	Schaftoside	HK1	P19367
25	Schaftoside	HPRT1	P00492
25	Schaftoside	HSD17B1	P14061
25	Schaftoside	IMPA1	P29218
25	Schaftoside	IMPDH1	P20839
25	Schaftoside	INSR	P06213
25	Schaftoside	ISG20	Q96AZ6
25	Schaftoside	MMP7	P09237
25	Schaftoside	KIT	P10721
25	Schaftoside	LGALS2	P05162
25	Schaftoside	LSS	P48449
25	Schaftoside	LYZ	P61626
25	Schaftoside	RNASE3	P12724
25	Schaftoside	MAPKAPK2	P49137
25	Schaftoside	CCL5	P13501
25	Schaftoside	MME	P08473
25	Schaftoside	MMP9	P14780
25	Schaftoside	SELE	P16581
25	Schaftoside	LGALS3	P17931
25	Schaftoside	BMP7	P18075
25	Schaftoside	MTHFD1	P11586
25	Schaftoside	NMNAT1	Q9HAN9
25	Schaftoside	NQO2	P16083
25	Schaftoside	NR1I2	O75469
25	Schaftoside	OAT	P04181
25	Schaftoside	PADI4	Q9UM07
25	Schaftoside	PAH	P00439
25	Schaftoside	PAK6	Q9NQU5
25	Schaftoside	PAPSS1	O43252
25	Schaftoside	PCK1	P35558
25	Schaftoside	PDPK1	O15530
25	Schaftoside	PKLR	P30613
25	Schaftoside	PLA2G2A	P14555
25	Schaftoside	RAB11A	P62491
25	Schaftoside	RAB5A	P20339
25	Schaftoside	MMP12	P39900
25	Schaftoside	STAT1	P42224
25	Schaftoside	FHIT	P49789
25	Schaftoside	IL2	P60568
25	Schaftoside	SDS	P20132
25	Schaftoside	CDC42	P60953
25	Schaftoside	SETD7	Q8WTS6
25	Schaftoside	SOD2	P04179
25	Schaftoside	SORD	Q00796
25	Schaftoside	CHIT1	Q13231
25	Schaftoside	SRM	P19623
25	Schaftoside	SULT2B1	O00204
25	Schaftoside	TGM3	Q08188
25	Schaftoside	THRA	P10827
25	Schaftoside	TPH1	P17752
25	Schaftoside	UCK2	Q9BZX2
25	Schaftoside	UMPS	P11172
25	Schaftoside	ZAP70	P43403
26	Calycosin 7-O-glucoside	ABO	P16442
26	Calycosin 7-O-glucoside	ACAT1	P24752
26	Calycosin 7-O-glucoside	ACP3	P15309
26	Calycosin 7-O-glucoside	ADAM17	P78536
26	Calycosin 7-O-glucoside	ADH5	P11766
26	Calycosin 7-O-glucoside	AHCY	P23526
26	Calycosin 7-O-glucoside	AKR1C2	P52895
26	Calycosin 7-O-glucoside	ALDH2	P05091
26	Calycosin 7-O-glucoside	ALDOA	P04075
26	Calycosin 7-O-glucoside	AMY2A	P04746
26	Calycosin 7-O-glucoside	ANG	P03950
26	Calycosin 7-O-glucoside	B3GAT1	Q9P2W7
26	Calycosin 7-O-glucoside	BHMT	Q93088
26	Calycosin 7-O-glucoside	JAK2	O60674
26	Calycosin 7-O-glucoside	BST1	Q10588
26	Calycosin 7-O-glucoside	CBR1	P16152
26	Calycosin 7-O-glucoside	F2	P00734
26	Calycosin 7-O-glucoside	CD209	Q9NNX6
26	Calycosin 7-O-glucoside	CDA	P32320
26	Calycosin 7-O-glucoside	SERPINA1	P01009
26	Calycosin 7-O-glucoside	CDK6	Q00534
26	Calycosin 7-O-glucoside	CLEC4M	Q9H2X3
26	Calycosin 7-O-glucoside	CRABP2	P29373
26	Calycosin 7-O-glucoside	CTSF	Q9UBX1
26	Calycosin 7-O-glucoside	HRAS	P01112
26	Calycosin 7-O-glucoside	CYP2C9	P11712
26	Calycosin 7-O-glucoside	DPEP1	P16444
26	Calycosin 7-O-glucoside	DTYMK	P23919
26	Calycosin 7-O-glucoside	DUT	P33316
26	Calycosin 7-O-glucoside	EEA1	Q15075
26	Calycosin 7-O-glucoside	EIF4E	P06730
26	Calycosin 7-O-glucoside	TNF	P01375
26	Calycosin 7-O-glucoside	F11	P03951
26	Calycosin 7-O-glucoside	IGF1	P05019
26	Calycosin 7-O-glucoside	FDPS	P14324
26	Calycosin 7-O-glucoside	FKBP1B	P68106
26	Calycosin 7-O-glucoside	GALK1	P51570
26	Calycosin 7-O-glucoside	GCK	P35557
26	Calycosin 7-O-glucoside	GLO1	Q04760
26	Calycosin 7-O-glucoside	GNPDA1	P46926
26	Calycosin 7-O-glucoside	GP1BA	P07359
26	Calycosin 7-O-glucoside	GPI	P06744
26	Calycosin 7-O-glucoside	GSK3B	P49841
26	Calycosin 7-O-glucoside	GSTA1	P08263
26	Calycosin 7-O-glucoside	S100A9	P06702
26	Calycosin 7-O-glucoside	GSTT2B	P0CG30
26	Calycosin 7-O-glucoside	HAGH	Q16775
26	Calycosin 7-O-glucoside	HEXB	P07686
26	Calycosin 7-O-glucoside	HINT1	P49773
26	Calycosin 7-O-glucoside	HK1	P19367
26	Calycosin 7-O-glucoside	HMGCR	P04035
26	Calycosin 7-O-glucoside	HPRT1	P00492
26	Calycosin 7-O-glucoside	ELANE	P08246
26	Calycosin 7-O-glucoside	HSD17B1	P14061
26	Calycosin 7-O-glucoside	MMP2	P08253
26	Calycosin 7-O-glucoside	IMPA1	P29218
26	Calycosin 7-O-glucoside	IMPDH1	P20839
26	Calycosin 7-O-glucoside	INSR	P06213
26	Calycosin 7-O-glucoside	JAK3	P52333
26	Calycosin 7-O-glucoside	KIT	P10721
26	Calycosin 7-O-glucoside	LCK	P06239
26	Calycosin 7-O-glucoside	LDHB	P07195
26	Calycosin 7-O-glucoside	LGALS2	P05162
26	Calycosin 7-O-glucoside	LSS	P48449
26	Calycosin 7-O-glucoside	LYZ	P61626
26	Calycosin 7-O-glucoside	RNASE3	P12724
26	Calycosin 7-O-glucoside	MME	P08473
26	Calycosin 7-O-glucoside	CCL5	P13501
26	Calycosin 7-O-glucoside	MMP9	P14780
26	Calycosin 7-O-glucoside	LGALS3	P17931
26	Calycosin 7-O-glucoside	BMP7	P18075
26	Calycosin 7-O-glucoside	NCS1	P62166
26	Calycosin 7-O-glucoside	NDST1	P52848
26	Calycosin 7-O-glucoside	NMNAT1	Q9HAN9
26	Calycosin 7-O-glucoside	MMP8	P22894
26	Calycosin 7-O-glucoside	MAPK1	P28482
26	Calycosin 7-O-glucoside	NR1I2	O75469
26	Calycosin 7-O-glucoside	NT5M	Q9NPB1
26	Calycosin 7-O-glucoside	PAH	P00439
26	Calycosin 7-O-glucoside	PAK6	Q9NQU5
26	Calycosin 7-O-glucoside	PAPSS1	O43252
26	Calycosin 7-O-glucoside	PCK1	P35558
26	Calycosin 7-O-glucoside	PDE3B	Q13370
26	Calycosin 7-O-glucoside	NOS2	P35228
26	Calycosin 7-O-glucoside	PDPK1	O15530
26	Calycosin 7-O-glucoside	PKLR	P30613
26	Calycosin 7-O-glucoside	PPARA	Q07869
26	Calycosin 7-O-glucoside	PRKCQ	Q04759
26	Calycosin 7-O-glucoside	PTPN1	P18031
26	Calycosin 7-O-glucoside	PYGL	P06737
26	Calycosin 7-O-glucoside	RAB11A	P62491
26	Calycosin 7-O-glucoside	RAB5A	P20339
26	Calycosin 7-O-glucoside	RAC2	P15153
26	Calycosin 7-O-glucoside	RAN	P62826
26	Calycosin 7-O-glucoside	RHEB	Q15382
26	Calycosin 7-O-glucoside	RHOA	P61586
26	Calycosin 7-O-glucoside	FHIT	P49789
26	Calycosin 7-O-glucoside	IL2	P60568
26	Calycosin 7-O-glucoside	SDS	P20132
26	Calycosin 7-O-glucoside	CDC42	P60953
26	Calycosin 7-O-glucoside	SHMT1	P34896
26	Calycosin 7-O-glucoside	SOD2	P04179
26	Calycosin 7-O-glucoside	SORD	Q00796
26	Calycosin 7-O-glucoside	CHIT1	Q13231
26	Calycosin 7-O-glucoside	NR1H4	Q96RI1
26	Calycosin 7-O-glucoside	SULT1E1	P49888
26	Calycosin 7-O-glucoside	SULT2A1	Q06520
26	Calycosin 7-O-glucoside	SULT2B1	O00204
26	Calycosin 7-O-glucoside	TGM3	Q08188
26	Calycosin 7-O-glucoside	THRA	P10827
26	Calycosin 7-O-glucoside	THRB	P10828
26	Calycosin 7-O-glucoside	TK1	P04183
26	Calycosin 7-O-glucoside	TPH1	P17752
26	Calycosin 7-O-glucoside	TPI1	P60174
26	Calycosin 7-O-glucoside	UCK2	Q9BZX2
26	Calycosin 7-O-glucoside	VDR	P11473
26	Calycosin 7-O-glucoside	WARS1	P23381
26	Calycosin 7-O-glucoside	ZAP70	P43403
27	Liquiritin	ABL1	P00519
27	Liquiritin	ABO	P16442
27	Liquiritin	ACADM	P11310
27	Liquiritin	ACAT1	P24752
27	Liquiritin	ACP3	P15309
27	Liquiritin	ADH5	P11766
27	Liquiritin	AKR1B1	P15121
27	Liquiritin	AKR1C2	P52895
27	Liquiritin	ALDH2	P05091
27	Liquiritin	ALDOA	P04075
27	Liquiritin	ANG	P03950
27	Liquiritin	AR	P10275
27	Liquiritin	ARF4	P18085
27	Liquiritin	B3GAT1	Q9P2W7
27	Liquiritin	BACE1	P56817
27	Liquiritin	BHMT	Q93088
27	Liquiritin	BST1	Q10588
27	Liquiritin	CA12	O43570
27	Liquiritin	CA2	P00918
27	Liquiritin	CA4	P22748
27	Liquiritin	CA7	P43166
27	Liquiritin	CASP1	P29466
27	Liquiritin	CCNA2	P20248
27	Liquiritin	CD209	Q9NNX6
27	Liquiritin	SERPINA1	P01009
27	Liquiritin	CDK6	Q00534
27	Liquiritin	CLEC4M	Q9H2X3
27	Liquiritin	CLK1	P49759
27	Liquiritin	CMA1	P23946
27	Liquiritin	HRAS	P01112
27	Liquiritin	CYP2C9	P11712
27	Liquiritin	DTYMK	P23919
27	Liquiritin	EIF4E	P06730
27	Liquiritin	MMP1	P03956
27	Liquiritin	EPHB4	P54760
27	Liquiritin	IGF1	P05019
27	Liquiritin	FDPS	P14324
27	Liquiritin	FECH	P22830
27	Liquiritin	GALK1	P51570
27	Liquiritin	GCK	P35557
27	Liquiritin	GLO1	Q04760
27	Liquiritin	GNPDA1	P46926
27	Liquiritin	GP1BA	P07359
27	Liquiritin	GPI	P06744
27	Liquiritin	GSR	P00390
27	Liquiritin	S100A9	P06702
27	Liquiritin	GSTO1	P78417
27	Liquiritin	HCK	P08631
27	Liquiritin	HDAC8	Q9BY41
27	Liquiritin	HEXB	P07686
27	Liquiritin	HINT1	P49773
27	Liquiritin	HK1	P19367
27	Liquiritin	HMGCR	P04035
27	Liquiritin	HNMT	P50135
27	Liquiritin	HPGDS	O60760
27	Liquiritin	HSP90AB1	P08238
27	Liquiritin	HSPA1A	P0DMV8
27	Liquiritin	HSPA1B	P0DMV9
27	Liquiritin	IMPA1	P29218
27	Liquiritin	INSR	P06213
27	Liquiritin	LCK	P06239
27	Liquiritin	LDHB	P07195
27	Liquiritin	LGALS2	P05162
27	Liquiritin	LSS	P48449
27	Liquiritin	LYZ	P61626
27	Liquiritin	RNASE3	P12724
27	Liquiritin	SRC	P12931
27	Liquiritin	METAP2	P50579
27	Liquiritin	MMP9	P14780
27	Liquiritin	SELE	P16581
27	Liquiritin	LGALS3	P17931
27	Liquiritin	MTHFD1	P11586
27	Liquiritin	NMNAT1	Q9HAN9
27	Liquiritin	BMP7	P18075
27	Liquiritin	MMP8	P22894
27	Liquiritin	NR1I2	O75469
27	Liquiritin	NR3C1	P04150
27	Liquiritin	NR3C2	P08235
27	Liquiritin	NT5M	Q9NPB1
27	Liquiritin	OAT	P04181
27	Liquiritin	PAH	P00439
27	Liquiritin	PAK6	Q9NQU5
27	Liquiritin	PAPSS1	O43252
27	Liquiritin	PCK1	P35558
27	Liquiritin	PDE3B	Q13370
27	Liquiritin	PDE4B	Q07343
27	Liquiritin	PDE4D	Q08499
27	Liquiritin	NOS2	P35228
27	Liquiritin	PKLR	P30613
27	Liquiritin	PRKACA	P17612
27	Liquiritin	PRSS1	P07477
27	Liquiritin	PYGL	P06737
27	Liquiritin	RAB11A	P62491
27	Liquiritin	SDS	P20132
27	Liquiritin	CDC42	P60953
27	Liquiritin	SHBG	P04278
27	Liquiritin	SHMT1	P34896
27	Liquiritin	SORD	Q00796
27	Liquiritin	CHIT1	Q13231
27	Liquiritin	SRM	P19623
27	Liquiritin	NR1H4	Q96RI1
27	Liquiritin	TGFB1	P01137
27	Liquiritin	TGM3	Q08188
27	Liquiritin	THRA	P10827
27	Liquiritin	TK1	P04183
27	Liquiritin	TPH1	P17752
27	Liquiritin	VDR	P11473
28	Isoliquiritigenin	ABL1	P00519
28	Isoliquiritigenin	ADAM33	Q9BZ11
28	Isoliquiritigenin	ADH5	P11766
28	Isoliquiritigenin	AKR1B1	P15121
28	Isoliquiritigenin	AR	P10275
28	Isoliquiritigenin	CDK6	Q00534
28	Isoliquiritigenin	CHRNA7	P36544
28	Isoliquiritigenin	CRABP2	P29373
28	Isoliquiritigenin	HRAS	P01112
28	Isoliquiritigenin	CTSK	P43235
28	Isoliquiritigenin	CTSS	P25774
28	Isoliquiritigenin	CYP2C9	P11712
28	Isoliquiritigenin	DAPK1	P53355
28	Isoliquiritigenin	EIF4E	P06730
28	Isoliquiritigenin	F11	P03951
28	Isoliquiritigenin	FECH	P22830
28	Isoliquiritigenin	IGF1	P05019
28	Isoliquiritigenin	FGG	P02679
28	Isoliquiritigenin	FKBP1A	P62942
28	Isoliquiritigenin	GCK	P35557
28	Isoliquiritigenin	GMPR	P36959
28	Isoliquiritigenin	GSK3B	P49841
28	Isoliquiritigenin	GSTM2	P28161
28	Isoliquiritigenin	HADH	Q16836
28	Isoliquiritigenin	HNMT	P50135
28	Isoliquiritigenin	HSD17B1	P14061
28	Isoliquiritigenin	IMPA1	P29218
28	Isoliquiritigenin	IVD	P26440
28	Isoliquiritigenin	GSTM1	P09488
28	Isoliquiritigenin	KIF11	P52732
28	Isoliquiritigenin	SRC	P12931
28	Isoliquiritigenin	MME	P08473
28	Isoliquiritigenin	MMP9	P14780
28	Isoliquiritigenin	OTC	P00480
28	Isoliquiritigenin	PADI4	Q9UM07
28	Isoliquiritigenin	PCK1	P35558
28	Isoliquiritigenin	TGFB1	P01137
28	Isoliquiritigenin	TK1	P04183
28	Isoliquiritigenin	TRDMT1	O14717
28	Isoliquiritigenin	UAP1	Q16222
28	Isoliquiritigenin	UCK2	Q9BZX2
29	Lithospermic acid	ABO	P16442
29	Lithospermic acid	ACE	P12821
29	Lithospermic acid	ACE2	Q9BYF1
29	Lithospermic acid	ACP3	P15309
29	Lithospermic acid	ADH5	P11766
29	Lithospermic acid	AGXT	P21549
29	Lithospermic acid	AHCY	P23526
29	Lithospermic acid	AKR1B1	P15121
29	Lithospermic acid	AKR1C1	Q04828
29	Lithospermic acid	AKR1C2	P52895
29	Lithospermic acid	AKT1	P31749
29	Lithospermic acid	AKT2	P31751
29	Lithospermic acid	ALAD	P13716
29	Lithospermic acid	ALDH2	P05091
29	Lithospermic acid	ALDOA	P04075
29	Lithospermic acid	AMY2A	P04746
29	Lithospermic acid	APCS	P02743
29	Lithospermic acid	ARF4	P18085
29	Lithospermic acid	ARHGAP1	Q07960
29	Lithospermic acid	ARSA	P15289
29	Lithospermic acid	AURKA	O14965
29	Lithospermic acid	B3GAT1	Q9P2W7
29	Lithospermic acid	BCAT2	O15382
29	Lithospermic acid	BIRC7	Q96CA5
29	Lithospermic acid	BLVRB	P30043
29	Lithospermic acid	BST1	Q10588
29	Lithospermic acid	C1S	P09871
29	Lithospermic acid	C8G	P07360
29	Lithospermic acid	CA12	O43570
29	Lithospermic acid	CA4	P22748
29	Lithospermic acid	CA7	P43166
29	Lithospermic acid	CBR1	P16152
29	Lithospermic acid	CBS	P35520
29	Lithospermic acid	F2	P00734
29	Lithospermic acid	CCNA2	P20248
29	Lithospermic acid	CDA	P32320
29	Lithospermic acid	PLG	P00747
29	Lithospermic acid	SERPINA1	P01009
29	Lithospermic acid	CDK6	Q00534
29	Lithospermic acid	CDK7	P50613
29	Lithospermic acid	CLK1	P49759
29	Lithospermic acid	CPB1	P15086
29	Lithospermic acid	CSK	P41240
29	Lithospermic acid	CSNK2A1	P68400
29	Lithospermic acid	CTNNA1	P35221
29	Lithospermic acid	CYP2C8	P10632
29	Lithospermic acid	CYP2C9	P11712
29	Lithospermic acid	DCK	P27707
29	Lithospermic acid	DDX39B	Q13838
29	Lithospermic acid	DHFR	P00374
29	Lithospermic acid	DTYMK	P23919
29	Lithospermic acid	EEA1	Q15075
29	Lithospermic acid	LTF	P02788
29	Lithospermic acid	MMP1	P03956
29	Lithospermic acid	CAT	P04040
29	Lithospermic acid	EPHA2	P29317
29	Lithospermic acid	RAF1	P04049
29	Lithospermic acid	F7	P08709
29	Lithospermic acid	FABP3	P05413
29	Lithospermic acid	FABP4	P15090
29	Lithospermic acid	FABP5	Q01469
29	Lithospermic acid	FABP7	O15540
29	Lithospermic acid	FDPS	P14324
29	Lithospermic acid	FGF1	P05230
29	Lithospermic acid	IGF1	P05019
29	Lithospermic acid	GALE	Q14376
29	Lithospermic acid	GALK1	P51570
29	Lithospermic acid	GATM	P50440
29	Lithospermic acid	GLO1	Q04760
29	Lithospermic acid	GLRX	P35754
29	Lithospermic acid	GSK3B	P49841
29	Lithospermic acid	GSR	P00390
29	Lithospermic acid	IGF1R	P08069
29	Lithospermic acid	GSTT2B	P0CG30
29	Lithospermic acid	HADH	Q16836
29	Lithospermic acid	HAGH	Q16775
29	Lithospermic acid	HDAC8	Q9BY41
29	Lithospermic acid	HEXB	P07686
29	Lithospermic acid	HK1	P19367
29	Lithospermic acid	HMGCR	P04035
29	Lithospermic acid	HNF4G	Q14541
29	Lithospermic acid	ELANE	P08246
29	Lithospermic acid	HSD17B1	P14061
29	Lithospermic acid	HSPA1A	P0DMV8
29	Lithospermic acid	HSPA1B	P0DMV9
29	Lithospermic acid	MET	P08581
29	Lithospermic acid	IMPA1	P29218
29	Lithospermic acid	IMPDH1	P20839
29	Lithospermic acid	IMPDH2	P12268
29	Lithospermic acid	INSR	P06213
29	Lithospermic acid	ISG20	Q96AZ6
29	Lithospermic acid	KIF11	P52732
29	Lithospermic acid	KIF5B	P33176
29	Lithospermic acid	KIT	P10721
29	Lithospermic acid	KYAT1	Q16773
29	Lithospermic acid	LCK	P06239
29	Lithospermic acid	LCN2	P80188
29	Lithospermic acid	LDHB	P07195
29	Lithospermic acid	LGALS2	P05162
29	Lithospermic acid	FGFR1	P11362
29	Lithospermic acid	LSS	P48449
29	Lithospermic acid	RNASE3	P12724
29	Lithospermic acid	MAPK12	P53778
29	Lithospermic acid	ME2	P23368
29	Lithospermic acid	SRC	P12931
29	Lithospermic acid	MME	P08473
29	Lithospermic acid	CCL5	P13501
29	Lithospermic acid	MIF	P14174
29	Lithospermic acid	SELP	P16109
29	Lithospermic acid	NMNAT1	Q9HAN9
29	Lithospermic acid	NR1H3	Q13133
29	Lithospermic acid	OTC	P00480
29	Lithospermic acid	PAK5	Q9P286
29	Lithospermic acid	PAK6	Q9NQU5
29	Lithospermic acid	PAPSS1	O43252
29	Lithospermic acid	PCK1	P35558
29	Lithospermic acid	NOS2	P35228
29	Lithospermic acid	PDHB	P11177
29	Lithospermic acid	PDPK1	O15530
29	Lithospermic acid	PGF	P49763
29	Lithospermic acid	PITPNA	Q00169
29	Lithospermic acid	PLA2G10	O15496
29	Lithospermic acid	PLA2G2A	P14555
29	Lithospermic acid	PLAU	P00749
29	Lithospermic acid	PLEKHA4	Q9H4M7
29	Lithospermic acid	PNPO	Q9NVS9
29	Lithospermic acid	PPARA	Q07869
29	Lithospermic acid	PPCDC	Q96CD2
29	Lithospermic acid	PRKACA	P17612
29	Lithospermic acid	PSPH	P78330
29	Lithospermic acid	PTK2	Q05397
29	Lithospermic acid	PTPN1	P18031
29	Lithospermic acid	RAB11A	P62491
29	Lithospermic acid	RAB5A	P20339
29	Lithospermic acid	RAC2	P15153
29	Lithospermic acid	PPARG	P37231
29	Lithospermic acid	MMP12	P39900
29	Lithospermic acid	RBP4	P02753
29	Lithospermic acid	REG1A	P05451
29	Lithospermic acid	RHEB	Q15382
29	Lithospermic acid	RHOA	P61586
29	Lithospermic acid	RNASE4	P34096
29	Lithospermic acid	IL2	P60568
29	Lithospermic acid	SDS	P20132
29	Lithospermic acid	SEC14L2	O76054
29	Lithospermic acid	SETD7	Q8WTS6
29	Lithospermic acid	SHMT1	P34896
29	Lithospermic acid	SOD2	P04179
29	Lithospermic acid	SORD	Q00796
29	Lithospermic acid	CHIT1	Q13231
29	Lithospermic acid	SULT1E1	P49888
29	Lithospermic acid	SULT2B1	O00204
29	Lithospermic acid	TGFB1	P01137
29	Lithospermic acid	TGM2	P21980
29	Lithospermic acid	TGM3	Q08188
29	Lithospermic acid	THRA	P10827
29	Lithospermic acid	THRB	P10828
29	Lithospermic acid	TK1	P04183
29	Lithospermic acid	TNK2	Q07912
29	Lithospermic acid	TPI1	P60174
29	Lithospermic acid	UCK2	Q9BZX2
29	Lithospermic acid	UMPS	P11172
29	Lithospermic acid	YARS1	P54577
30	Narirutin	ABL1	P00519
30	Narirutin	ACE	P12821
30	Narirutin	ACP3	P15309
30	Narirutin	AGXT	P21549
30	Narirutin	AHCY	P23526
30	Narirutin	AKR1C2	P52895
30	Narirutin	ALDH2	P05091
30	Narirutin	ALDOA	P04075
30	Narirutin	AMY1A	P04745
30	Narirutin	AMY2A	P04746
30	Narirutin	ANG	P03950
30	Narirutin	APRT	P07741
30	Narirutin	ARG2	P78540
30	Narirutin	ARHGAP1	Q07960
30	Narirutin	ATIC	P31939
30	Narirutin	ATOX1	O00244
30	Narirutin	B3GAT1	Q9P2W7
30	Narirutin	BIRC7	Q96CA5
30	Narirutin	JAK2	O60674
30	Narirutin	BST1	Q10588
30	Narirutin	CANT1	Q8WVQ1
30	Narirutin	EGFR	P00533
30	Narirutin	CBR1	P16152
30	Narirutin	CBS	P35520
30	Narirutin	F2	P00734
30	Narirutin	CCNA2	P20248
30	Narirutin	CD209	Q9NNX6
30	Narirutin	SERPINA1	P01009
30	Narirutin	CDK2	P24941
30	Narirutin	CDK5R1	Q15078
30	Narirutin	CDK6	Q00534
30	Narirutin	CLEC4M	Q9H2X3
30	Narirutin	CLK1	P49759
30	Narirutin	CMA1	P23946
30	Narirutin	CTSF	Q9UBX1
30	Narirutin	HRAS	P01112
30	Narirutin	CYP2C9	P11712
30	Narirutin	DHODH	Q02127
30	Narirutin	DPEP1	P16444
30	Narirutin	DTYMK	P23919
30	Narirutin	DUT	P33316
30	Narirutin	EPHA2	P29317
30	Narirutin	EPHB4	P54760
30	Narirutin	F11	P03951
30	Narirutin	FABP6	P51161
30	Narirutin	FDPS	P14324
30	Narirutin	GART	P22102
30	Narirutin	GCK	P35557
30	Narirutin	GLO1	Q04760
30	Narirutin	GNPDA1	P46926
30	Narirutin	GP1BA	P07359
30	Narirutin	GPI	P06744
30	Narirutin	GSK3B	P49841
30	Narirutin	GSR	P00390
30	Narirutin	GSTA1	P08263
30	Narirutin	GSTT2B	P0CG30
30	Narirutin	HEXB	P07686
30	Narirutin	HINT1	P49773
30	Narirutin	HK1	P19367
30	Narirutin	HPRT1	P00492
30	Narirutin	HSPA1A	P0DMV8
30	Narirutin	HSPA1B	P0DMV9
30	Narirutin	MMP2	P08253
30	Narirutin	CTSG	P08311
30	Narirutin	MET	P08581
30	Narirutin	IMPA1	P29218
30	Narirutin	IMPDH1	P20839
30	Narirutin	IMPDH2	P12268
30	Narirutin	INSR	P06213
30	Narirutin	ISG20	Q96AZ6
30	Narirutin	ITK	Q08881
30	Narirutin	JAK3	P52333
30	Narirutin	KAT2B	Q92831
30	Narirutin	KIT	P10721
30	Narirutin	LCN2	P80188
30	Narirutin	LGALS2	P05162
30	Narirutin	FGFR1	P11362
30	Narirutin	LSS	P48449
30	Narirutin	LYZ	P61626
30	Narirutin	RNASE3	P12724
30	Narirutin	MAPK12	P53778
30	Narirutin	MAPKAPK2	P49137
30	Narirutin	CCL5	P13501
30	Narirutin	MMP16	P51512
30	Narirutin	MMP9	P14780
30	Narirutin	SELP	P16109
30	Narirutin	LGALS3	P17931
30	Narirutin	NMNAT1	Q9HAN9
30	Narirutin	BMP7	P18075
30	Narirutin	MMP8	P22894
30	Narirutin	NR1I2	O75469
30	Narirutin	NT5M	Q9NPB1
30	Narirutin	OAT	P04181
30	Narirutin	PAH	P00439
30	Narirutin	PAK6	Q9NQU5
30	Narirutin	PAPSS1	O43252
30	Narirutin	PCK1	P35558
30	Narirutin	PDE4D	Q08499
30	Narirutin	PDPK1	O15530
30	Narirutin	PKLR	P30613
30	Narirutin	NOS2	P35228
30	Narirutin	PPCDC	Q96CD2
30	Narirutin	PRKACA	P17612
30	Narirutin	PRKCQ	Q04759
30	Narirutin	PRSS1	P07477
30	Narirutin	PTGS1	P23219
30	Narirutin	PTK2	Q05397
30	Narirutin	RAB11A	P62491
30	Narirutin	RAB5A	P20339
30	Narirutin	REG1A	P05451
30	Narirutin	MMP12	P39900
30	Narirutin	RNASE2	P10153
30	Narirutin	STAT1	P42224
30	Narirutin	FHIT	P49789
30	Narirutin	SDS	P20132
30	Narirutin	CDC42	P60953
30	Narirutin	SHBG	P04278
30	Narirutin	SHMT1	P34896
30	Narirutin	SORD	Q00796
30	Narirutin	SRM	P19623
30	Narirutin	SULT2B1	O00204
30	Narirutin	TGM3	Q08188
30	Narirutin	THRA	P10827
30	Narirutin	TNK2	Q07912
30	Narirutin	TPH1	P17752
30	Narirutin	TPI1	P60174
30	Narirutin	UCK2	Q9BZX2
30	Narirutin	UMPS	P11172
30	Narirutin	ZAP70	P43403
31	Naringin	ABO	P16442
31	Naringin	ADH5	P11766
31	Naringin	AGXT	P21549
31	Naringin	AHCY	P23526
31	Naringin	AKR1B1	P15121
31	Naringin	AKR1C2	P52895
31	Naringin	AKT1	P31749
31	Naringin	ALDH2	P05091
31	Naringin	AMY2A	P04746
31	Naringin	APRT	P07741
31	Naringin	ARG2	P78540
31	Naringin	ARHGAP1	Q07960
31	Naringin	ARL5A	Q9Y689
31	Naringin	ATOX1	O00244
31	Naringin	B3GAT1	Q9P2W7
31	Naringin	BHMT	Q93088
31	Naringin	JAK2	O60674
31	Naringin	BST1	Q10588
31	Naringin	C1S	P09871
31	Naringin	CANT1	Q8WVQ1
31	Naringin	CBS	P35520
31	Naringin	F2	P00734
31	Naringin	CD209	Q9NNX6
31	Naringin	SERPINA1	P01009
31	Naringin	CDK6	Q00534
31	Naringin	CLK1	P49759
31	Naringin	HRAS	P01112
31	Naringin	CTSK	P43235
31	Naringin	CTSS	P25774
31	Naringin	CYP19A1	P11511
31	Naringin	DPEP1	P16444
31	Naringin	DTYMK	P23919
31	Naringin	MMP1	P03956
31	Naringin	EPHA2	P29317
31	Naringin	EPHB4	P54760
31	Naringin	ERI1	Q8IV48
31	Naringin	F11	P03951
31	Naringin	FABP3	P05413
31	Naringin	FABP6	P51161
31	Naringin	FDPS	P14324
31	Naringin	IGF1	P05019
31	Naringin	GLO1	Q04760
31	Naringin	GNPDA1	P46926
31	Naringin	GP1BA	P07359
31	Naringin	GPI	P06744
31	Naringin	GSR	P00390
31	Naringin	GSTA3	Q16772
31	Naringin	GSTT2B	P0CG30
31	Naringin	HAGH	Q16775
31	Naringin	HDAC8	Q9BY41
31	Naringin	HEXB	P07686
31	Naringin	HINT1	P49773
31	Naringin	HK1	P19367
31	Naringin	HPRT1	P00492
31	Naringin	ELANE	P08246
31	Naringin	CTSG	P08311
31	Naringin	MET	P08581
31	Naringin	IMPA1	P29218
31	Naringin	IMPDH1	P20839
31	Naringin	IMPDH2	P12268
31	Naringin	INSR	P06213
31	Naringin	ISG20	Q96AZ6
31	Naringin	JAK3	P52333
31	Naringin	GSTM1	P09488
31	Naringin	KIT	P10721
31	Naringin	LGALS2	P05162
31	Naringin	LGALS7	P47929
31	Naringin	LSS	P48449
31	Naringin	LYZ	P61626
31	Naringin	MAN1B1	Q9UKM7
31	Naringin	RNASE3	P12724
31	Naringin	MMP9	P14780
31	Naringin	SELP	P16109
31	Naringin	LGALS3	P17931
31	Naringin	NCS1	P62166
31	Naringin	NMNAT1	Q9HAN9
31	Naringin	NR1I2	O75469
31	Naringin	OAT	P04181
31	Naringin	PAH	P00439
31	Naringin	PAK6	Q9NQU5
31	Naringin	PAPSS1	O43252
31	Naringin	PCK1	P35558
31	Naringin	PDE4D	Q08499
31	Naringin	PDK2	Q15119
31	Naringin	PDPK1	O15530
31	Naringin	PKLR	P30613
31	Naringin	PLAU	P00749
31	Naringin	PLEKHA4	Q9H4M7
31	Naringin	NOS2	P35228
31	Naringin	PPARA	Q07869
31	Naringin	PRKACA	P17612
31	Naringin	PRSS1	P07477
31	Naringin	RAB11A	P62491
31	Naringin	RAB5A	P20339
31	Naringin	RARA	P10276
31	Naringin	RBP4	P02753
31	Naringin	REG1A	P05451
31	Naringin	MMP12	P39900
31	Naringin	RNASE2	P10153
31	Naringin	STAT1	P42224
31	Naringin	RNASE4	P34096
31	Naringin	CDC42	P60953
31	Naringin	SHMT1	P34896
31	Naringin	SOD2	P04179
31	Naringin	SORD	Q00796
31	Naringin	SULT2B1	O00204
31	Naringin	SMAD3	P84022
31	Naringin	TGFB1	P01137
31	Naringin	TGM3	Q08188
31	Naringin	THRA	P10827
31	Naringin	TNK2	Q07912
31	Naringin	TPH1	P17752
31	Naringin	TPI1	P60174
31	Naringin	TYMS	P04818
31	Naringin	UCK2	Q9BZX2
31	Naringin	ZAP70	P43403
33	Peimine	ADAM33	Q9BZ11
33	Peimine	ALB	P02768
33	Peimine	BCAT2	O15382
33	Peimine	BLVRB	P30043
33	Peimine	PDE5A	O76074
33	Peimine	CA2	P00918
33	Peimine	CASP1	P29466
33	Peimine	CCNA2	P20248
33	Peimine	SERPINA1	P01009
33	Peimine	CDK2	P24941
33	Peimine	CRABP2	P29373
33	Peimine	CTSB	P07858
33	Peimine	CYP2C9	P11712
33	Peimine	DPEP1	P16444
33	Peimine	DUSP6	Q16828
33	Peimine	FABP3	P05413
33	Peimine	FABP6	P51161
33	Peimine	FABP7	O15540
33	Peimine	FECH	P22830
33	Peimine	IGF1	P05019
33	Peimine	FKBP1A	P62942
33	Peimine	GRB2	P62993
33	Peimine	GSK3B	P49841
33	Peimine	GSTA1	P08263
33	Peimine	HCK	P08631
33	Peimine	HDAC8	Q9BY41
33	Peimine	HMGCR	P04035
33	Peimine	HNMT	P50135
33	Peimine	HSD11B1	P28845
33	Peimine	HSD17B1	P14061
33	Peimine	INSR	P06213
33	Peimine	ITK	Q08881
33	Peimine	GSTP1	P09211
33	Peimine	JAK3	P52333
33	Peimine	KIF11	P52732
33	Peimine	LCK	P06239
33	Peimine	RARB	P10826
33	Peimine	BMP2	P12643
33	Peimine	LTA4H	P09960
33	Peimine	MAPKAPK2	P49137
33	Peimine	MDM2	Q00987
33	Peimine	METAP2	P50579
33	Peimine	MME	P08473
33	Peimine	MTAP	Q13126
33	Peimine	NR1H2	P55055
33	Peimine	NR3C1	P04150
33	Peimine	PCTP	Q9UKL6
33	Peimine	PDE4B	Q07343
33	Peimine	PIK3R1	P27986
33	Peimine	PPARA	Q07869
33	Peimine	PROCR	Q9UNN8
33	Peimine	PRSS1	P07477
33	Peimine	KDR	P35968
33	Peimine	PYGL	P06737
33	Peimine	RARA	P10276
33	Peimine	RARG	P13631
33	Peimine	RBP4	P02753
33	Peimine	RXRA	P19793
33	Peimine	RXRB	P28702
33	Peimine	IL2	P60568
33	Peimine	TGFB2	P61812
33	Peimine	MAP2K1	Q02750
33	Peimine	PTPN11	Q06124
33	Peimine	STS	P08842
33	Peimine	TEK	Q02763
33	Peimine	VDR	P11473
33	Peimine	ZAP70	P43403
34	Hesperidin	ABCC8	Q09428
34	Hesperidin	ABL1	P00519
34	Hesperidin	ACP3	P15309
34	Hesperidin	ADH5	P11766
34	Hesperidin	AGXT	P21549
34	Hesperidin	AHCY	P23526
34	Hesperidin	AKR1C2	P52895
34	Hesperidin	ALDOA	P04075
34	Hesperidin	AMY1A	P04745
34	Hesperidin	AMY2A	P04746
34	Hesperidin	ARG2	P78540
34	Hesperidin	ATIC	P31939
34	Hesperidin	B3GAT1	Q9P2W7
34	Hesperidin	BHMT	Q93088
34	Hesperidin	BIRC7	Q96CA5
34	Hesperidin	BST1	Q10588
34	Hesperidin	EGFR	P00533
34	Hesperidin	F2	P00734
34	Hesperidin	CDK2	P24941
34	Hesperidin	CEL	P19835
34	Hesperidin	CELA1	Q9UNI1
34	Hesperidin	CLEC4M	Q9H2X3
34	Hesperidin	CLK1	P49759
34	Hesperidin	DCK	P27707
34	Hesperidin	DOT1L	Q8TEK3
34	Hesperidin	DPEP1	P16444
34	Hesperidin	DTYMK	P23919
34	Hesperidin	DYRK1A	Q13627
34	Hesperidin	EEA1	Q15075
[truncated: 2,192 more rows]
