# Supplementary material for: Network Pharmacology and Experimental Assessment to Explore the Pharmacological Mechanism of Qimai Feiluoping Decoction Against Pulmonary Fibrosis
Source: Front Pharmacol. 2021 Dec 3;12:770197. doi: 10.3389/fphar.2021.770197 (PMC8678473; doi:10.3389/fphar.2021.770197)
Supplement: Supplementary file 4 [file Table5.XLSX]

## Sheet: Sheet1
Category	Term	Gene Counts	%	P-Value	Benjamini
GOTERM_BP_DIRECT	negative regulation of apoptotic process	22	31.4	6e-17	9.3e-14
GOTERM_BP_DIRECT	positive regulation of phosphatidylinositol 3-kinase signaling	11	15.7	1e-13	8.1e-11
GOTERM_BP_DIRECT	positive regulation of ERK1 and ERK2 cascade	14	20	2.5e-13	1.3e-10
GOTERM_BP_DIRECT	positive regulation of MAP kinase activity	10	14.3	2.1e-12	8e-10
GOTERM_BP_DIRECT	MAPK cascade	15	21.4	2.6e-12	8e-10
GOTERM_BP_DIRECT	positive regulation of cell migration	13	18.6	1.1e-11	2.8e-09
GOTERM_BP_DIRECT	extracellular matrix disassembly	10	14.3	2.2e-11	5e-09
GOTERM_BP_DIRECT	positive regulation of smooth muscle cell proliferation	9	12.9	1.2e-10	2.3e-08
GOTERM_BP_DIRECT	positive regulation of gene expression	13	18.6	6.5e-10	1.1e-07
GOTERM_BP_DIRECT	leukocyte migration	10	14.3	1.6e-09	2.6e-07
GOTERM_BP_DIRECT	response to hypoxia	11	15.7	2e-09	2.8e-07
GOTERM_BP_DIRECT	positive regulation of protein phosphorylation	10	14.3	2.4e-09	3.1e-07
GOTERM_BP_DIRECT	lipopolysaccharide-mediated signaling pathway	7	10	3.2e-09	3.9e-07
GOTERM_BP_DIRECT	negative regulation of gene expression	10	14.3	4.6e-09	5.1e-07
GOTERM_BP_DIRECT	positive regulation of cell proliferation	15	21.4	5.1e-09	5.3e-07
GOTERM_BP_DIRECT	ureteric bud development	7	10	9.6e-09	9.4e-07
GOTERM_BP_DIRECT	peptidyl-tyrosine phosphorylation	10	14.3	1.2e-08	1.1e-06
GOTERM_BP_DIRECT	mesenchymal cell differentiation	5	7.1	1.8e-08	1.6e-06
GOTERM_BP_DIRECT	signal transduction	21	30	2.3e-08	1.9e-06
GOTERM_BP_DIRECT	protein autophosphorylation	10	14.3	3.4e-08	2.6e-06
GOTERM_BP_DIRECT	positive regulation of cell growth	8	11.4	5.1e-08	3.8e-06
GOTERM_BP_DIRECT	proteolysis	14	20	1e-07	7.4e-06
GOTERM_BP_DIRECT	cellular response to organic cyclic compound	7	10	1.5e-07	9.9e-06
GOTERM_BP_DIRECT	collagen catabolic process	7	10	2.4e-07	1.5e-05
GOTERM_BP_DIRECT	phosphatidylinositol-mediated signaling	8	11.4	2.6e-07	1.5e-05
GOTERM_BP_DIRECT	epithelial to mesenchymal transition	6	8.6	2.6e-07	1.5e-05
GOTERM_BP_DIRECT	activation of MAPK activity	8	11.4	2.7e-07	1.6e-05
GOTERM_BP_DIRECT	positive regulation of transcription from RNA polymerase II promoter	18	25.7	3.1e-07	1.7e-05
GOTERM_BP_DIRECT	positive regulation of peptidyl-serine phosphorylation	7	10	4.1e-07	2.2e-05
GOTERM_BP_DIRECT	regulation of phosphatidylinositol 3-kinase signaling	7	10	7.8e-07	4.1e-05
GOTERM_BP_DIRECT	heart development	9	12.9	8.1e-07	4.1e-05
GOTERM_BP_DIRECT	positive regulation of MAPK cascade	7	10	9.8e-07	4.8e-05
GOTERM_BP_DIRECT	protein phosphorylation	12	17.1	2.3e-06	0.00011
GOTERM_BP_DIRECT	thyroid gland development	5	7.1	3.1e-06	0.00014
GOTERM_BP_DIRECT	inflammatory response	11	15.7	3.2e-06	0.00014
GOTERM_BP_DIRECT	angiogenesis	9	12.9	3.6e-06	0.00015
GOTERM_BP_DIRECT	platelet degranulation	7	10	4e-06	0.00017
GOTERM_BP_DIRECT	positive regulation of epithelial cell proliferation	6	8.6	4.6e-06	0.00019
GOTERM_BP_DIRECT	negative regulation of cell proliferation	11	15.7	4.7e-06	0.00019
GOTERM_BP_DIRECT	cellular response to lipopolysaccharide	7	10	6.9e-06	0.00027
GOTERM_BP_DIRECT	positive regulation of transcription, DNA-templated	12	17.1	7.4e-06	0.00028
GOTERM_BP_DIRECT	positive regulation of phosphatidylinositol 3-kinase activity	5	7.1	7.6e-06	0.00028
GOTERM_BP_DIRECT	cellular protein metabolic process	7	10	8.9e-06	0.00032
GOTERM_BP_DIRECT	protein kinase B signaling	5	7.1	9.8e-06	0.00034
GOTERM_BP_DIRECT	positive regulation of epithelial to mesenchymal transition	5	7.1	9.8e-06	0.00034
GOTERM_BP_DIRECT	angiotensin maturation	4	5.7	1.1e-05	0.00036
GOTERM_BP_DIRECT	negative regulation of extrinsic apoptotic signaling pathway	5	7.1	1.7e-05	0.00058
GOTERM_BP_DIRECT	pathway-restricted SMAD protein phosphorylation	4	5.7	1.8e-05	0.0006
GOTERM_BP_DIRECT	wound healing	6	8.6	1.9e-05	0.00061
GOTERM_BP_DIRECT	skeletal system development	7	10	2.1e-05	0.00065
GOTERM_BP_DIRECT	activation of cysteine-type endopeptidase activity involved in apoptotic process	6	8.6	2.3e-05	0.0007
GOTERM_BP_DIRECT	positive regulation of protein kinase B signaling	6	8.6	2.4e-05	0.00073
GOTERM_BP_DIRECT	positive regulation of DNA replication	5	7.1	2.6e-05	0.00075
GOTERM_BP_DIRECT	extrinsic apoptotic signaling pathway	5	7.1	2.6e-05	0.00075
GOTERM_BP_DIRECT	ephrin receptor signaling pathway	6	8.6	2.7e-05	0.00077
GOTERM_BP_DIRECT	positive regulation of nitric oxide biosynthetic process	5	7.1	2.9e-05	0.00078
GOTERM_BP_DIRECT	thymus development	5	7.1	2.9e-05	0.00078
GOTERM_BP_DIRECT	positive regulation of apoptotic process	9	12.9	3.1e-05	0.00083
GOTERM_BP_DIRECT	neurotrophin TRK receptor signaling pathway	4	5.7	3.6e-05	0.00095
GOTERM_BP_DIRECT	activation of MAPKK activity	5	7.1	3.7e-05	0.00097
GOTERM_BP_DIRECT	positive regulation of tyrosine phosphorylation of Stat5 protein	4	5.7	4.3e-05	0.0011
GOTERM_BP_DIRECT	positive regulation of pathway-restricted SMAD protein phosphorylation	5	7.1	4.4e-05	0.0011
GOTERM_BP_DIRECT	transmembrane receptor protein tyrosine kinase signaling pathway	6	8.6	4.6e-05	0.0011
GOTERM_BP_DIRECT	face development	4	5.7	5.2e-05	0.0013
GOTERM_BP_DIRECT	response to hydrogen peroxide	5	7.1	5.6e-05	0.0013
GOTERM_BP_DIRECT	response to lipopolysaccharide	7	10	5.7e-05	0.0013
GOTERM_BP_DIRECT	epidermal growth factor receptor signaling pathway	5	7.1	8.2e-05	0.0019
GOTERM_BP_DIRECT	positive regulation of protein localization to nucleus	4	5.7	8.4e-05	0.0019
GOTERM_BP_DIRECT	positive regulation of mononuclear cell migration	3	4.3	9.9e-05	0.0022
GOTERM_BP_DIRECT	platelet activation	6	8.6	0.00011	0.0024
GOTERM_BP_DIRECT	regulation of cell proliferation	7	10	0.00011	0.0024
GOTERM_BP_DIRECT	SMAD protein signal transduction	5	7.1	0.00012	0.0026
GOTERM_BP_DIRECT	cell proliferation	9	12.9	0.00012	0.0026
GOTERM_BP_DIRECT	regulation of sequence-specific DNA binding transcription factor activity	4	5.7	0.00014	0.003
GOTERM_BP_DIRECT	regulation of blood pressure	5	7.1	0.00015	0.003
GOTERM_BP_DIRECT	peptidyl-serine phosphorylation	6	8.6	0.00016	0.0033
GOTERM_BP_DIRECT	positive regulation of endothelial cell proliferation	5	7.1	0.00018	0.0037
GOTERM_BP_DIRECT	cellular response to mechanical stimulus	5	7.1	0.00021	0.0041
GOTERM_BP_DIRECT	positive regulation of vasodilation	4	5.7	0.00022	0.0044
GOTERM_BP_DIRECT	positive regulation of inflammatory response	5	7.1	0.00023	0.0045
GOTERM_BP_DIRECT	response to drug	8	11.4	0.00025	0.0047
GOTERM_BP_DIRECT	macrophage derived foam cell differentiation	3	4.3	0.00025	0.0047
GOTERM_BP_DIRECT	face morphogenesis	4	5.7	0.00025	0.0047
GOTERM_BP_DIRECT	cellular response to insulin stimulus	5	7.1	0.00028	0.0052
GOTERM_BP_DIRECT	cell cycle arrest	6	8.6	0.00028	0.0052
GOTERM_BP_DIRECT	negative regulation of inflammatory response	5	7.1	0.00031	0.0056
GOTERM_BP_DIRECT	salivary gland morphogenesis	3	4.3	0.00034	0.0062
GOTERM_BP_DIRECT	positive regulation of peptidyl-tyrosine phosphorylation	5	7.1	0.00036	0.0064
GOTERM_BP_DIRECT	positive regulation of bone mineralization	4	5.7	0.0004	0.0069
GOTERM_BP_DIRECT	positive chemotaxis	4	5.7	0.0004	0.0069
GOTERM_BP_DIRECT	regulation of stress-activated MAPK cascade	3	4.3	0.00046	0.0078
GOTERM_BP_DIRECT	regulation of early endosome to late endosome transport	3	4.3	0.00046	0.0078
GOTERM_BP_DIRECT	peptidyl-threonine phosphorylation	4	5.7	0.00051	0.0084
GOTERM_BP_DIRECT	ERBB2 signaling pathway	4	5.7	0.00051	0.0084
GOTERM_BP_DIRECT	response to estradiol	5	7.1	0.00053	0.0088
GOTERM_BP_DIRECT	chondrocyte differentiation	4	5.7	0.00055	0.0089
GOTERM_BP_DIRECT	transforming growth factor beta receptor signaling pathway	5	7.1	0.00056	0.0089
GOTERM_BP_DIRECT	Bergmann glial cell differentiation	3	4.3	0.00059	0.009
GOTERM_BP_DIRECT	germ cell migration	3	4.3	0.00059	0.009
GOTERM_BP_DIRECT	positive regulation of immune response	3	4.3	0.00059	0.009
GOTERM_BP_DIRECT	positive regulation of superoxide anion generation	3	4.3	0.00059	0.009
GOTERM_BP_DIRECT	peptidyl-tyrosine autophosphorylation	4	5.7	0.00059	0.009
GOTERM_BP_DIRECT	phosphatidylinositol phosphorylation	5	7.1	0.0006	0.0091
GOTERM_BP_DIRECT	cell-cell signaling	7	10	0.00061	0.0092
GOTERM_BP_DIRECT	inner ear development	4	5.7	0.00063	0.0094
GOTERM_BP_DIRECT	negative regulation of transcription from RNA polymerase II promoter	11	15.7	0.00068	0.01
GOTERM_BP_DIRECT	response to peptide hormone	4	5.7	0.00078	0.011
GOTERM_BP_DIRECT	response to cAMP	4	5.7	0.00089	0.013
GOTERM_BP_DIRECT	leukocyte migration involved in inflammatory response	3	4.3	0.00089	0.013
GOTERM_BP_DIRECT	branching involved in salivary gland morphogenesis	3	4.3	0.00089	0.013
GOTERM_BP_DIRECT	positive regulation of sequence-specific DNA binding transcription factor activity	5	7.1	0.00091	0.013
GOTERM_BP_DIRECT	positive regulation of cell division	4	5.7	0.00095	0.013
GOTERM_BP_DIRECT	blood coagulation	6	8.6	0.00095	0.013
GOTERM_BP_DIRECT	in utero embryonic development	6	8.6	0.001	0.014
GOTERM_BP_DIRECT	cardiac epithelial to mesenchymal transition	3	4.3	0.0013	0.017
GOTERM_BP_DIRECT	leukocyte tethering or rolling	3	4.3	0.0013	0.017
GOTERM_BP_DIRECT	nitric oxide biosynthetic process	3	4.3	0.0013	0.017
GOTERM_BP_DIRECT	intracellular signal transduction	8	11.4	0.0013	0.017
GOTERM_BP_DIRECT	positive regulation of fibroblast proliferation	4	5.7	0.0014	0.019
GOTERM_BP_DIRECT	insulin-like growth factor receptor signaling pathway	3	4.3	0.0015	0.019
GOTERM_BP_DIRECT	chemotaxis	5	7.1	0.0016	0.021
GOTERM_BP_DIRECT	steroid hormone mediated signaling pathway	4	5.7	0.0017	0.021
GOTERM_BP_DIRECT	positive regulation of vascular smooth muscle cell proliferation	3	4.3	0.0017	0.021
GOTERM_BP_DIRECT	positive regulation of osteoblast differentiation	4	5.7	0.0019	0.024
GOTERM_BP_DIRECT	embryonic digestive tract development	3	4.3	0.0019	0.024
GOTERM_BP_DIRECT	negative regulation of growth of symbiont in host	3	4.3	0.0019	0.024
GOTERM_BP_DIRECT	positive regulation of GTPase activity	9	12.9	0.0022	0.026
GOTERM_BP_DIRECT	positive regulation of NF-kappaB transcription factor activity	5	7.1	0.0022	0.027
GOTERM_BP_DIRECT	apoptotic process	9	12.9	0.0022	0.027
GOTERM_BP_DIRECT	response to estrogen	4	5.7	0.0024	0.029
GOTERM_BP_DIRECT	cell-cell junction organization	3	4.3	0.0024	0.029
GOTERM_BP_DIRECT	neutrophil chemotaxis	4	5.7	0.0025	0.03
GOTERM_BP_DIRECT	positive regulation of blood vessel endothelial cell migration	3	4.3	0.0027	0.032
GOTERM_BP_DIRECT	cellular response to drug	4	5.7	0.0029	0.033
GOTERM_BP_DIRECT	cellular oxidant detoxification	4	5.7	0.003	0.034
GOTERM_BP_DIRECT	epithelial cell differentiation	4	5.7	0.003	0.034
GOTERM_BP_DIRECT	positive regulation of smooth muscle cell migration	3	4.3	0.003	0.034
GOTERM_BP_DIRECT	positive regulation of pri-miRNA transcription from RNA polymerase II promoter	3	4.3	0.003	0.034
GOTERM_BP_DIRECT	vascular endothelial growth factor receptor signaling pathway	4	5.7	0.0032	0.036
GOTERM_BP_DIRECT	positive regulation of focal adhesion assembly	3	4.3	0.0033	0.037
GOTERM_BP_DIRECT	response to immobilization stress	3	4.3	0.0033	0.037
GOTERM_BP_DIRECT	positive regulation of cardiac muscle cell proliferation	3	4.3	0.0036	0.04
GOTERM_BP_DIRECT	cellular response to vascular endothelial growth factor stimulus	3	4.3	0.004	0.043
GOTERM_BP_DIRECT	outflow tract septum morphogenesis	3	4.3	0.004	0.043
GOTERM_BP_DIRECT	embryonic pattern specification	3	4.3	0.004	0.043
GOTERM_BP_DIRECT	T cell costimulation	4	5.7	0.0041	0.043
GOTERM_BP_DIRECT	positive regulation of neuron differentiation	4	5.7	0.0041	0.043
GOTERM_BP_DIRECT	ERK1 and ERK2 cascade	3	4.3	0.0043	0.045
GOTERM_BP_DIRECT	ossification	4	5.7	0.0044	0.045
GOTERM_BP_DIRECT	multicellular organism growth	4	5.7	0.0044	0.045
GOTERM_BP_DIRECT	fibroblast growth factor receptor signaling pathway	4	5.7	0.0047	0.047
GOTERM_BP_DIRECT	innate immune response in mucosa	3	4.3	0.0047	0.047
GOTERM_BP_DIRECT	response to tumor necrosis factor	3	4.3	0.0047	0.047
GOTERM_BP_DIRECT	leukocyte cell-cell adhesion	3	4.3	0.0047	0.047
GOTERM_BP_DIRECT	positive regulation of cytokine secretion	3	4.3	0.0047	0.047
GOTERM_BP_DIRECT	positive regulation of phosphorylation	3	4.3	0.0047	0.047
GOTERM_BP_DIRECT	regulation of multicellular organism growth	3	4.3	0.0051	0.049
GOTERM_BP_DIRECT	regulation of nitric-oxide synthase activity	3	4.3	0.0051	0.049
GOTERM_BP_DIRECT	positive regulation of mesenchymal cell proliferation	3	4.3	0.0051	0.049
GOTERM_BP_DIRECT	negative regulation of mitotic cell cycle	3	4.3	0.0051	0.049
GOTERM_BP_DIRECT	movement of cell or subcellular component	4	5.7	0.0053	0.051
GOTERM_BP_DIRECT	kidney development	4	5.7	0.0053	0.051
GOTERM_BP_DIRECT	cell surface receptor signaling pathway	6	8.6	0.0054	0.051
GOTERM_BP_DIRECT	endodermal cell differentiation	3	4.3	0.0055	0.051
GOTERM_BP_DIRECT	hair follicle morphogenesis	3	4.3	0.0055	0.051
GOTERM_BP_DIRECT	positive regulation of peptidyl-threonine phosphorylation	3	4.3	0.0055	0.051
GOTERM_BP_DIRECT	negative regulation of endothelial cell apoptotic process	3	4.3	0.0059	0.054
GOTERM_BP_DIRECT	positive regulation of DNA binding	3	4.3	0.0059	0.054
GOTERM_BP_DIRECT	protein import into nucleus, translocation	3	4.3	0.0059	0.054
GOTERM_BP_DIRECT	liver regeneration	3	4.3	0.0063	0.057
GOTERM_BP_DIRECT	platelet-derived growth factor receptor signaling pathway	3	4.3	0.0063	0.057
GOTERM_BP_DIRECT	endothelial cell migration	3	4.3	0.0063	0.057
GOTERM_BP_DIRECT	organ morphogenesis	4	5.7	0.0064	0.058
GOTERM_BP_DIRECT	positive regulation of reactive oxygen species metabolic process	3	4.3	0.0067	0.06
GOTERM_BP_DIRECT	positive regulation of glucose import	3	4.3	0.0067	0.06
GOTERM_BP_DIRECT	male gonad development	4	5.7	0.0068	0.06
GOTERM_BP_DIRECT	embryonic cranial skeleton morphogenesis	3	4.3	0.0072	0.063
GOTERM_BP_DIRECT	cellular response to hypoxia	4	5.7	0.0072	0.063
GOTERM_BP_DIRECT	immune response	7	10	0.0076	0.065
GOTERM_BP_DIRECT	blood vessel remodeling	3	4.3	0.0076	0.065
GOTERM_BP_DIRECT	skeletal system morphogenesis	3	4.3	0.0076	0.065
GOTERM_BP_DIRECT	negative regulation of protein catabolic process	3	4.3	0.0076	0.065
GOTERM_BP_DIRECT	negative regulation of extrinsic apoptotic signaling pathway via death domain receptors	3	4.3	0.0081	0.068
GOTERM_BP_DIRECT	cellular response to epidermal growth factor stimulus	3	4.3	0.0081	0.068
GOTERM_BP_DIRECT	smooth muscle hyperplasia	2	2.9	0.0082	0.068
GOTERM_BP_DIRECT	mononuclear cell proliferation	2	2.9	0.0082	0.068
GOTERM_BP_DIRECT	fibroblast growth factor receptor signaling pathway involved in orbitofrontal cortex development	2	2.9	0.0082	0.068
GOTERM_BP_DIRECT	evasion or tolerance of host defenses by virus	2	2.9	0.0082	0.068
GOTERM_BP_DIRECT	glucose homeostasis	4	5.7	0.0083	0.069
GOTERM_BP_DIRECT	innate immune response	7	10	0.0084	0.069
GOTERM_BP_DIRECT	positive regulation of cell cycle	3	4.3	0.0086	0.07
GOTERM_BP_DIRECT	positive regulation of protein serine/threonine kinase activity	3	4.3	0.0091	0.073
GOTERM_BP_DIRECT	digestive tract development	3	4.3	0.0091	0.073
GOTERM_BP_DIRECT	cell maturation	3	4.3	0.0096	0.077
GOTERM_BP_DIRECT	positive regulation of protein secretion	3	4.3	0.0096	0.077
GOTERM_BP_DIRECT	negative regulation of cell cycle	3	4.3	0.01	0.08
GOTERM_BP_DIRECT	regulation of apoptotic process	5	7.1	0.011	0.091
GOTERM_BP_DIRECT	erythrocyte differentiation	3	4.3	0.012	0.091
GOTERM_BP_DIRECT	negative regulation of viral genome replication	3	4.3	0.012	0.091
GOTERM_BP_DIRECT	protein tetramerization	3	4.3	0.012	0.091
GOTERM_BP_DIRECT	embryonic limb morphogenesis	3	4.3	0.012	0.091
GOTERM_BP_DIRECT	negative regulation of I-kappaB kinase/NF-kappaB signaling	3	4.3	0.012	0.091
GOTERM_BP_DIRECT	positive regulation of angiogenesis	4	5.7	0.012	0.091
GOTERM_BP_DIRECT	ventricular zone neuroblast division	2	2.9	0.012	0.091
GOTERM_BP_DIRECT	response to UV-A	2	2.9	0.012	0.091
GOTERM_BP_DIRECT	angiotensin catabolic process in blood	2	2.9	0.012	0.091
GOTERM_BP_DIRECT	cerebellar cortex formation	2	2.9	0.012	0.091
GOTERM_BP_DIRECT	positive regulation of cyclase activity	2	2.9	0.012	0.091
GOTERM_BP_DIRECT	metanephric mesenchymal cell proliferation involved in metanephros development	2	2.9	0.012	0.091
GOTERM_BP_DIRECT	receptor biosynthetic process	2	2.9	0.012	0.091
GOTERM_BP_DIRECT	negative regulation of alkaline phosphatase activity	2	2.9	0.012	0.091
GOTERM_BP_DIRECT	protein catabolic process	3	4.3	0.012	0.091
GOTERM_BP_DIRECT	negative regulation of fat cell differentiation	3	4.3	0.013	0.094
GOTERM_BP_DIRECT	positive regulation of stress fiber assembly	3	4.3	0.013	0.094
GOTERM_BP_DIRECT	positive regulation of neuron apoptotic process	3	4.3	0.013	0.098
GOTERM_BP_DIRECT	negative regulation of cell growth	4	5.7	0.014	0.098
GOTERM_BP_DIRECT	signal transduction by protein phosphorylation	3	4.3	0.014	0.1
GOTERM_BP_DIRECT	positive regulation of interferon-gamma production	3	4.3	0.015	0.11
GOTERM_BP_DIRECT	cell fate commitment	3	4.3	0.015	0.11
GOTERM_BP_DIRECT	positive regulation of fat cell differentiation	3	4.3	0.016	0.11
GOTERM_BP_DIRECT	cellular response to amino acid stimulus	3	4.3	0.016	0.11
GOTERM_BP_DIRECT	ERBB signaling pathway	2	2.9	0.016	0.11
GOTERM_BP_DIRECT	positive regulation of odontogenesis	2	2.9	0.016	0.11
GOTERM_BP_DIRECT	regulation of Golgi inheritance	2	2.9	0.016	0.11
GOTERM_BP_DIRECT	mesenchyme development	2	2.9	0.016	0.11
GOTERM_BP_DIRECT	regulation of transforming growth factor beta2 production	2	2.9	0.016	0.11
GOTERM_BP_DIRECT	positive regulation of extracellular matrix assembly	2	2.9	0.016	0.11
GOTERM_BP_DIRECT	regulation of binding	2	2.9	0.016	0.11
GOTERM_BP_DIRECT	regulation of cytokine production involved in inflammatory response	2	2.9	0.016	0.11
GOTERM_BP_DIRECT	positive regulation of production of miRNAs involved in gene silencing by miRNA	2	2.9	0.016	0.11
GOTERM_BP_DIRECT	response to heat	3	4.3	0.017	0.11
GOTERM_BP_DIRECT	negative regulation of neuron apoptotic process	4	5.7	0.017	0.11
GOTERM_BP_DIRECT	phosphatidylinositol-3-phosphate biosynthetic process	3	4.3	0.017	0.12
GOTERM_BP_DIRECT	positive regulation of epithelial to mesenchymal transition involved in endocardial cushion formation	2	2.9	0.02	0.13
GOTERM_BP_DIRECT	bone mineralization involved in bone maturation	2	2.9	0.02	0.13
GOTERM_BP_DIRECT	response to L-ascorbic acid	2	2.9	0.02	0.13
GOTERM_BP_DIRECT	positive regulation of chemokine (C-X-C motif) ligand 2 production	2	2.9	0.02	0.13
GOTERM_BP_DIRECT	regulation of striated muscle tissue development	2	2.9	0.02	0.13
GOTERM_BP_DIRECT	negative regulation of macrophage cytokine production	2	2.9	0.02	0.13
GOTERM_BP_DIRECT	defense response to bacterium	4	5.7	0.022	0.14
GOTERM_BP_DIRECT	negative regulation of epithelial cell proliferation	3	4.3	0.022	0.14
GOTERM_BP_DIRECT	heart valve morphogenesis	2	2.9	0.024	0.15
GOTERM_BP_DIRECT	positive regulation of regulatory T cell differentiation	2	2.9	0.024	0.15
GOTERM_BP_DIRECT	epithelial cell proliferation involved in salivary gland morphogenesis	2	2.9	0.024	0.15
GOTERM_BP_DIRECT	negative regulation of monocyte chemotactic protein-1 production	2	2.9	0.024	0.15
GOTERM_BP_DIRECT	trachea formation	2	2.9	0.024	0.15
GOTERM_BP_DIRECT	regulation of systemic arterial blood pressure by renin-angiotensin	2	2.9	0.024	0.15
GOTERM_BP_DIRECT	response to mechanical stimulus	3	4.3	0.024	0.15
GOTERM_BP_DIRECT	response to stress	3	4.3	0.026	0.16
GOTERM_BP_DIRECT	regulation of inflammatory response	3	4.3	0.028	0.17
GOTERM_BP_DIRECT	response to wounding	3	4.3	0.028	0.17
GOTERM_BP_DIRECT	axon guidance	4	5.7	0.028	0.17
GOTERM_BP_DIRECT	negative regulation of heart contraction	2	2.9	0.028	0.17
GOTERM_BP_DIRECT	positive regulation of epithelial cell proliferation involved in lung morphogenesis	2	2.9	0.028	0.17
GOTERM_BP_DIRECT	regulation of branching involved in prostate gland morphogenesis	2	2.9	0.028	0.17
GOTERM_BP_DIRECT	myeloid progenitor cell differentiation	2	2.9	0.028	0.17
GOTERM_BP_DIRECT	negative regulation of transforming growth factor beta receptor signaling pathway	3	4.3	0.028	0.17
GOTERM_BP_DIRECT	somatic stem cell population maintenance	3	4.3	0.029	0.18
GOTERM_BP_DIRECT	positive regulation of JNK cascade	3	4.3	0.029	0.18
GOTERM_BP_DIRECT	aging	4	5.7	0.03	0.18
GOTERM_BP_DIRECT	glucose metabolic process	3	4.3	0.031	0.18
GOTERM_BP_DIRECT	regulation of insulin secretion	3	4.3	0.031	0.18
GOTERM_BP_DIRECT	positive regulation of cyclin-dependent protein serine/threonine kinase activity involved in G1/S transition of mitotic cell cycle	2	2.9	0.032	0.18
GOTERM_BP_DIRECT	negative regulation of platelet activation	2	2.9	0.032	0.18
GOTERM_BP_DIRECT	positive regulation of phospholipase activity	2	2.9	0.032	0.18
GOTERM_BP_DIRECT	negative regulation of acute inflammatory response	2	2.9	0.032	0.18
GOTERM_BP_DIRECT	cellular response to granulocyte macrophage colony-stimulating factor stimulus	2	2.9	0.032	0.18
GOTERM_BP_DIRECT	death-inducing signaling complex assembly	2	2.9	0.032	0.18
GOTERM_BP_DIRECT	SMAD protein complex assembly	2	2.9	0.032	0.18
GOTERM_BP_DIRECT	negative regulation of vascular smooth muscle cell proliferation	2	2.9	0.032	0.18
GOTERM_BP_DIRECT	positive regulation of interleukin-8 biosynthetic process	2	2.9	0.032	0.18
GOTERM_BP_DIRECT	response to cholesterol	2	2.9	0.032	0.18
GOTERM_BP_DIRECT	positive regulation of interleukin-1 beta production	2	2.9	0.032	0.18
GOTERM_BP_DIRECT	arginine catabolic process	2	2.9	0.032	0.18
GOTERM_BP_DIRECT	negative regulation of cysteine-type endopeptidase activity involved in apoptotic process	3	4.3	0.033	0.19
GOTERM_BP_DIRECT	Ras protein signal transduction	3	4.3	0.034	0.19
GOTERM_BP_DIRECT	cell migration	4	5.7	0.034	0.19
GOTERM_BP_DIRECT	negative regulation of NF-kappaB transcription factor activity	3	4.3	0.034	0.19
GOTERM_BP_DIRECT	SMAD protein import into nucleus	2	2.9	0.036	0.2
GOTERM_BP_DIRECT	positive regulation of glucose metabolic process	2	2.9	0.036	0.2
GOTERM_BP_DIRECT	pericardium development	2	2.9	0.036	0.2
GOTERM_BP_DIRECT	outer ear morphogenesis	2	2.9	0.036	0.2
GOTERM_BP_DIRECT	somatic stem cell division	2	2.9	0.036	0.2
GOTERM_BP_DIRECT	eosinophil chemotaxis	2	2.9	0.036	0.2
GOTERM_BP_DIRECT	response to fluid shear stress	2	2.9	0.036	0.2
GOTERM_BP_DIRECT	positive regulation of phospholipase C activity	2	2.9	0.036	0.2
GOTERM_BP_DIRECT	lung development	3	4.3	0.039	0.21
GOTERM_BP_DIRECT	cell redox homeostasis	3	4.3	0.04	0.21
GOTERM_BP_DIRECT	negative regulation of fibrinolysis	2	2.9	0.04	0.21
GOTERM_BP_DIRECT	lung-associated mesenchyme development	2	2.9	0.04	0.21
GOTERM_BP_DIRECT	regulation of vascular permeability	2	2.9	0.04	0.21
GOTERM_BP_DIRECT	positive regulation of protein import into nucleus, translocation	2	2.9	0.04	0.21
GOTERM_BP_DIRECT	membranous septum morphogenesis	2	2.9	0.04	0.21
GOTERM_BP_DIRECT	positive regulation of chemokine biosynthetic process	2	2.9	0.04	0.21
GOTERM_BP_DIRECT	striated muscle cell differentiation	2	2.9	0.04	0.21
GOTERM_BP_DIRECT	organ growth	2	2.9	0.04	0.21
GOTERM_BP_DIRECT	positive regulation of podosome assembly	2	2.9	0.04	0.21
GOTERM_BP_DIRECT	positive regulation of positive chemotaxis	2	2.9	0.044	0.23
GOTERM_BP_DIRECT	regulation of ossification	2	2.9	0.044	0.23
GOTERM_BP_DIRECT	positive regulation of osteoblast proliferation	2	2.9	0.044	0.23
GOTERM_BP_DIRECT	positive regulation of heterotypic cell-cell adhesion	2	2.9	0.044	0.23
GOTERM_BP_DIRECT	positive regulation of guanylate cyclase activity	2	2.9	0.044	0.23
GOTERM_BP_DIRECT	mesonephros development	2	2.9	0.044	0.23
GOTERM_BP_DIRECT	atrioventricular valve morphogenesis	2	2.9	0.044	0.23
GOTERM_BP_DIRECT	positive regulation of fibroblast migration	2	2.9	0.044	0.23
GOTERM_BP_DIRECT	response to toxic substance	3	4.3	0.048	0.24
GOTERM_BP_DIRECT	positive regulation of ossification	2	2.9	0.048	0.24
GOTERM_BP_DIRECT	regulation of vasodilation	2	2.9	0.048	0.24
GOTERM_BP_DIRECT	positive regulation of catenin import into nucleus	2	2.9	0.048	0.24
GOTERM_BP_DIRECT	heart contraction	2	2.9	0.052	0.25
GOTERM_BP_DIRECT	positive regulation of SMAD protein import into nucleus	2	2.9	0.052	0.25
GOTERM_BP_DIRECT	positive regulation of glucose import in response to insulin stimulus	2	2.9	0.052	0.25
GOTERM_BP_DIRECT	regulation of myelination	2	2.9	0.052	0.25
GOTERM_BP_DIRECT	beta-amyloid metabolic process	2	2.9	0.052	0.25
GOTERM_BP_DIRECT	regulation of interferon-gamma-mediated signaling pathway	2	2.9	0.052	0.25
GOTERM_BP_DIRECT	lens fiber cell differentiation	2	2.9	0.052	0.25
GOTERM_BP_DIRECT	macrophage chemotaxis	2	2.9	0.052	0.25
GOTERM_BP_DIRECT	positive regulation of insulin receptor signaling pathway	2	2.9	0.052	0.25
GOTERM_BP_DIRECT	positive regulation of nitric-oxide synthase biosynthetic process	2	2.9	0.052	0.25
GOTERM_BP_DIRECT	regulation of cytokine production	2	2.9	0.052	0.25
GOTERM_BP_DIRECT	positive regulation of interleukin-17 production	2	2.9	0.052	0.25
GOTERM_BP_DIRECT	positive regulation of pseudopodium assembly	2	2.9	0.052	0.25
GOTERM_BP_DIRECT	activation of cysteine-type endopeptidase activity involved in apoptotic signaling pathway	2	2.9	0.052	0.25
GOTERM_BP_DIRECT	negative regulation of programmed cell death	2	2.9	0.052	0.25
GOTERM_BP_DIRECT	negative regulation of transcription, DNA-templated	6	8.6	0.054	0.26
GOTERM_BP_DIRECT	positive regulation of protein oligomerization	2	2.9	0.056	0.26
GOTERM_BP_DIRECT	fatty acid oxidation	2	2.9	0.056	0.26
GOTERM_BP_DIRECT	positive regulation of blood coagulation	2	2.9	0.056	0.26
GOTERM_BP_DIRECT	uterus development	2	2.9	0.056	0.26
GOTERM_BP_DIRECT	cellular calcium ion homeostasis	3	4.3	0.056	0.26
GOTERM_BP_DIRECT	negative regulation of cell-cell adhesion	2	2.9	0.06	0.28
GOTERM_BP_DIRECT	positive regulation of cellular protein metabolic process	2	2.9	0.06	0.28
GOTERM_BP_DIRECT	negative regulation of telomerase activity	2	2.9	0.06	0.28
GOTERM_BP_DIRECT	positive regulation of actin cytoskeleton reorganization	2	2.9	0.06	0.28
GOTERM_BP_DIRECT	positive regulation of glycogen biosynthetic process	2	2.9	0.06	0.28
GOTERM_BP_DIRECT	leukotriene metabolic process	2	2.9	0.06	0.28
GOTERM_BP_DIRECT	positive regulation of transcription regulatory region DNA binding	2	2.9	0.06	0.28
GOTERM_BP_DIRECT	JAK-STAT cascade involved in growth hormone signaling pathway	2	2.9	0.06	0.28
GOTERM_BP_DIRECT	regulation of gene expression	3	4.3	0.064	0.29
GOTERM_BP_DIRECT	positive regulation of protein import into nucleus	2	2.9	0.064	0.29
GOTERM_BP_DIRECT	positive regulation of cardiac muscle hypertrophy	2	2.9	0.064	0.29
GOTERM_BP_DIRECT	ventricular trabecula myocardium morphogenesis	2	2.9	0.064	0.29
GOTERM_BP_DIRECT	endocardial cushion morphogenesis	2	2.9	0.064	0.29
GOTERM_BP_DIRECT	activin receptor signaling pathway	2	2.9	0.064	0.29
GOTERM_BP_DIRECT	embryonic hemopoiesis	2	2.9	0.064	0.29
GOTERM_BP_DIRECT	megakaryocyte development	2	2.9	0.064	0.29
GOTERM_BP_DIRECT	response to muscle stretch	2	2.9	0.064	0.29
GOTERM_BP_DIRECT	negative regulation of tumor necrosis factor-mediated signaling pathway	2	2.9	0.064	0.29
GOTERM_BP_DIRECT	execution phase of apoptosis	2	2.9	0.064	0.29
GOTERM_BP_DIRECT	negative regulation of release of cytochrome c from mitochondria	2	2.9	0.068	0.3
GOTERM_BP_DIRECT	neuron fate commitment	2	2.9	0.068	0.3
GOTERM_BP_DIRECT	negative regulation of protein complex assembly	2	2.9	0.068	0.3
GOTERM_BP_DIRECT	cellular response to prostaglandin E stimulus	2	2.9	0.068	0.3
GOTERM_BP_DIRECT	negative regulation of chondrocyte differentiation	2	2.9	0.068	0.3
GOTERM_BP_DIRECT	osteoblast differentiation	3	4.3	0.068	0.3
GOTERM_BP_DIRECT	response to ethanol	3	4.3	0.069	0.3
GOTERM_BP_DIRECT	stimulatory C-type lectin receptor signaling pathway	3	4.3	0.069	0.3
GOTERM_BP_DIRECT	endothelial cell proliferation	2	2.9	0.071	0.31
GOTERM_BP_DIRECT	response to vitamin D	2	2.9	0.071	0.31
GOTERM_BP_DIRECT	pharyngeal system development	2	2.9	0.071	0.31
GOTERM_BP_DIRECT	positive regulation of innate immune response	2	2.9	0.071	0.31
GOTERM_BP_DIRECT	response to vitamin A	2	2.9	0.071	0.31
GOTERM_BP_DIRECT	macrophage differentiation	2	2.9	0.071	0.31
GOTERM_BP_DIRECT	response to oxidative stress	3	4.3	0.075	0.32
GOTERM_BP_DIRECT	response to virus	3	4.3	0.075	0.32
GOTERM_BP_DIRECT	nitric oxide mediated signal transduction	2	2.9	0.075	0.32
GOTERM_BP_DIRECT	regulation of protein binding	2	2.9	0.075	0.32
GOTERM_BP_DIRECT	positive regulation of Ras protein signal transduction	2	2.9	0.075	0.32
GOTERM_BP_DIRECT	labyrinthine layer blood vessel development	2	2.9	0.075	0.32
GOTERM_BP_DIRECT	regulation of cytoskeleton organization	2	2.9	0.075	0.32
GOTERM_BP_DIRECT	platelet formation	2	2.9	0.075	0.32
GOTERM_BP_DIRECT	regulation of transforming growth factor beta receptor signaling pathway	2	2.9	0.079	0.33
GOTERM_BP_DIRECT	calcium-mediated signaling using intracellular calcium source	2	2.9	0.079	0.33
GOTERM_BP_DIRECT	regulation of vasoconstriction	2	2.9	0.079	0.33
GOTERM_BP_DIRECT	Notch signaling pathway	3	4.3	0.081	0.34
GOTERM_BP_DIRECT	positive regulation of axonogenesis	2	2.9	0.083	0.34
GOTERM_BP_DIRECT	endoderm development	2	2.9	0.083	0.34
GOTERM_BP_DIRECT	fibrinolysis	2	2.9	0.083	0.34
GOTERM_BP_DIRECT	negative regulation of proteolysis	2	2.9	0.083	0.34
GOTERM_BP_DIRECT	regulation of sodium ion transport	2	2.9	0.083	0.34
GOTERM_BP_DIRECT	tumor necrosis factor-mediated signaling pathway	3	4.3	0.085	0.35
GOTERM_BP_DIRECT	glutathione derivative biosynthetic process	2	2.9	0.087	0.35
GOTERM_BP_DIRECT	positive regulation of protein complex assembly	2	2.9	0.087	0.35
GOTERM_BP_DIRECT	cartilage condensation	2	2.9	0.087	0.35
GOTERM_BP_DIRECT	negative regulation of intrinsic apoptotic signaling pathway	2	2.9	0.087	0.35
GOTERM_BP_DIRECT	positive regulation of JAK-STAT cascade	2	2.9	0.087	0.35
GOTERM_BP_DIRECT	positive regulation of collagen biosynthetic process	2	2.9	0.09	0.36
GOTERM_BP_DIRECT	oligodendrocyte development	2	2.9	0.09	0.36
GOTERM_BP_DIRECT	negative regulation of myoblast differentiation	2	2.9	0.09	0.36
GOTERM_BP_DIRECT	cellular senescence	2	2.9	0.09	0.36
GOTERM_BP_DIRECT	positive regulation of macroautophagy	2	2.9	0.09	0.36
GOTERM_BP_DIRECT	cellular response to fatty acid	2	2.9	0.09	0.36
GOTERM_BP_DIRECT	response to bacterium	2	2.9	0.09	0.36
GOTERM_BP_DIRECT	osteoclast differentiation	2	2.9	0.09	0.36
GOTERM_BP_DIRECT	branching morphogenesis of an epithelial tube	2	2.9	0.09	0.36
GOTERM_BP_DIRECT	positive regulation of muscle cell differentiation	2	2.9	0.094	0.37
GOTERM_BP_DIRECT	positive regulation of epidermal growth factor receptor signaling pathway	2	2.9	0.094	0.37
GOTERM_BP_DIRECT	cell motility	2	2.9	0.094	0.37
GOTERM_BP_DIRECT	Fc-gamma receptor signaling pathway involved in phagocytosis	3	4.3	0.096	0.38
GOTERM_BP_DIRECT	sprouting angiogenesis	2	2.9	0.098	0.38
GOTERM_BP_DIRECT	ventricular cardiac muscle tissue morphogenesis	2	2.9	0.098	0.38
GOTERM_BP_DIRECT	regulation of ERK1 and ERK2 cascade	2	2.9	0.098	0.38
