# Supplementary material for: Network Pharmacology and Experimental Assessment to Explore the Pharmacological Mechanism of Qimai Feiluoping Decoction Against Pulmonary Fibrosis
Source: Front Pharmacol. 2021 Dec 3;12:770197. doi: 10.3389/fphar.2021.770197 (PMC8678473; doi:10.3389/fphar.2021.770197)
Supplement: Supplementary file 5 [file Table7.XLSX]

## Sheet: Sheet1
Category	Term	Count	%	P-Value	Benjamini
GOTERM_MF_DIRECT	protein tyrosine kinase activity	11	15.7	1.5e-10	4.4e-08
GOTERM_MF_DIRECT	serine-type endopeptidase activity	12	17.1	6.3e-09	9.1e-07
GOTERM_MF_DIRECT	transmembrane receptor protein tyrosine kinase activity	7	10	9.3e-09	9.1e-07
GOTERM_MF_DIRECT	endopeptidase activity	7	10	8.3e-08	5.7e-06
GOTERM_MF_DIRECT	enzyme binding	12	17.1	9.8e-08	5.7e-06
GOTERM_MF_DIRECT	protein kinase activity	12	17.1	2.1e-07	1e-05
GOTERM_MF_DIRECT	identical protein binding	16	22.9	2.7e-07	1.1e-05
GOTERM_MF_DIRECT	protein binding	56	80	1.7e-06	6.3e-05
GOTERM_MF_DIRECT	heparin binding	8	11.4	4e-06	0.00013
GOTERM_MF_DIRECT	metalloendopeptidase activity	7	10	6.7e-06	0.0002
GOTERM_MF_DIRECT	Ras guanyl-nucleotide exchange factor activity	7	10	7.4e-06	0.0002
GOTERM_MF_DIRECT	receptor binding	10	14.3	1.3e-05	0.00032
GOTERM_MF_DIRECT	ATP binding	19	27.1	2.2e-05	0.00049
GOTERM_MF_DIRECT	transforming growth factor beta receptor binding	5	7.1	2.5e-05	0.00053
GOTERM_MF_DIRECT	growth factor activity	7	10	5.2e-05	0.001
GOTERM_MF_DIRECT	kinase activity	8	11.4	5.6e-05	0.001
GOTERM_MF_DIRECT	cytokine activity	7	10	8.2e-05	0.0014
GOTERM_MF_DIRECT	phosphatidylinositol-4,5-bisphosphate 3-kinase activity	5	7.1	0.00012	0.0019
GOTERM_MF_DIRECT	glycoprotein binding	5	7.1	0.00014	0.0022
GOTERM_MF_DIRECT	protein homodimerization activity	12	17.1	0.00017	0.0025
GOTERM_MF_DIRECT	heme binding	6	8.6	0.00024	0.0034
GOTERM_MF_DIRECT	drug binding	5	7.1	0.00026	0.0034
GOTERM_MF_DIRECT	insulin receptor binding	4	5.7	0.00027	0.0034
GOTERM_MF_DIRECT	metallopeptidase activity	5	7.1	0.00034	0.004
GOTERM_MF_DIRECT	type II transforming growth factor beta receptor binding	3	4.3	0.00034	0.004
GOTERM_MF_DIRECT	receptor signaling protein tyrosine kinase activity	3	4.3	0.00073	0.0082
GOTERM_MF_DIRECT	protease binding	5	7.1	0.00077	0.0084
GOTERM_MF_DIRECT	zinc ion binding	14	20	0.0008	0.0084
GOTERM_MF_DIRECT	protein serine/threonine kinase activity	8	11.4	0.00085	0.0086
GOTERM_MF_DIRECT	insulin receptor substrate binding	3	4.3	0.00088	0.0086
GOTERM_MF_DIRECT	MAP kinase activity	3	4.3	0.0015	0.014
GOTERM_MF_DIRECT	retinoid X receptor binding	3	4.3	0.0017	0.015
GOTERM_MF_DIRECT	mitogen-activated protein kinase kinase binding	3	4.3	0.0019	0.017
GOTERM_MF_DIRECT	protein phosphatase binding	4	5.7	0.0022	0.019
GOTERM_MF_DIRECT	protein serine/threonine kinase activator activity	3	4.3	0.0024	0.02
GOTERM_MF_DIRECT	antioxidant activity	3	4.3	0.003	0.024
GOTERM_MF_DIRECT	MAP kinase kinase kinase activity	3	4.3	0.0036	0.029
GOTERM_MF_DIRECT	growth factor binding	3	4.3	0.0054	0.041
GOTERM_MF_DIRECT	chemoattractant activity	3	4.3	0.0054	0.041
GOTERM_MF_DIRECT	peptidase activity	4	5.7	0.006	0.044
GOTERM_MF_DIRECT	NADP binding	3	4.3	0.009	0.063
GOTERM_MF_DIRECT	integrin binding	4	5.7	0.0091	0.063
GOTERM_MF_DIRECT	receptor signaling protein activity	3	4.3	0.012	0.078
GOTERM_MF_DIRECT	protein heterodimerization activity	7	10	0.012	0.078
GOTERM_MF_DIRECT	nitric-oxide synthase activity	2	2.9	0.012	0.078
GOTERM_MF_DIRECT	peptidyl-dipeptidase activity	2	2.9	0.012	0.078
GOTERM_MF_DIRECT	1-phosphatidylinositol-3-kinase activity	3	4.3	0.013	0.083
GOTERM_MF_DIRECT	tetrahydrobiopterin binding	2	2.9	0.016	0.095
GOTERM_MF_DIRECT	glycosphingolipid binding	2	2.9	0.016	0.095
GOTERM_MF_DIRECT	type III transforming growth factor beta receptor binding	2	2.9	0.016	0.095
GOTERM_MF_DIRECT	receptor signaling protein serine/threonine kinase activity	3	4.3	0.02	0.11
GOTERM_MF_DIRECT	arachidonic acid binding	2	2.9	0.02	0.11
GOTERM_MF_DIRECT	fibroblast growth factor-activated receptor activity	2	2.9	0.02	0.11
GOTERM_MF_DIRECT	steroid hormone receptor activity	3	4.3	0.022	0.12
GOTERM_MF_DIRECT	oligosaccharide binding	2	2.9	0.024	0.13
GOTERM_MF_DIRECT	calcium ion binding	8	11.4	0.027	0.14
GOTERM_MF_DIRECT	arginine binding	2	2.9	0.028	0.15
GOTERM_MF_DIRECT	CCR5 chemokine receptor binding	2	2.9	0.032	0.16
GOTERM_MF_DIRECT	sialic acid binding	2	2.9	0.032	0.16
GOTERM_MF_DIRECT	nitric-oxide synthase regulator activity	2	2.9	0.032	0.16
GOTERM_MF_DIRECT	BMP receptor binding	2	2.9	0.036	0.17
GOTERM_MF_DIRECT	protein C-terminus binding	4	5.7	0.038	0.18
GOTERM_MF_DIRECT	peptide hormone receptor binding	2	2.9	0.04	0.19
GOTERM_MF_DIRECT	glutathione binding	2	2.9	0.044	0.2
GOTERM_MF_DIRECT	MAP kinase kinase activity	2	2.9	0.048	0.21
GOTERM_MF_DIRECT	transcription factor activity, RNA polymerase II core promoter sequence-specific	2	2.9	0.048	0.21
GOTERM_MF_DIRECT	transferase activity	3	4.3	0.059	0.25
GOTERM_MF_DIRECT	FMN binding	2	2.9	0.06	0.25
GOTERM_MF_DIRECT	insulin-like growth factor receptor binding	2	2.9	0.06	0.25
GOTERM_MF_DIRECT	carboxypeptidase activity	2	2.9	0.067	0.28
GOTERM_MF_DIRECT	mitogen-activated protein kinase kinase kinase binding	2	2.9	0.067	0.28
GOTERM_MF_DIRECT	protein kinase binding	5	7.1	0.068	0.28
GOTERM_MF_DIRECT	phospholipase binding	2	2.9	0.071	0.29
GOTERM_MF_DIRECT	phosphatidylinositol 3-kinase binding	2	2.9	0.075	0.29
GOTERM_MF_DIRECT	cytokine binding	2	2.9	0.075	0.29
GOTERM_MF_DIRECT	small GTPase binding	2	2.9	0.079	0.3
GOTERM_MF_DIRECT	fibroblast growth factor binding	2	2.9	0.09	0.34
