# Supplementary material for: Network Pharmacology and Experimental Assessment to Explore the Pharmacological Mechanism of Qimai Feiluoping Decoction Against Pulmonary Fibrosis
Source: Front Pharmacol. 2021 Dec 3;12:770197. doi: 10.3389/fphar.2021.770197 (PMC8678473; doi:10.3389/fphar.2021.770197)
Supplement: Supplementary file 6 [file Table8.XLSX]

## Sheet: Sheet1
Category	Term	Count	%	P-Value	Benjamini
REACTOME_PATHWAY	Activation of Matrix Metalloproteinases	9	12.9	6.1e-11	1.7e-08
REACTOME_PATHWAY	Degradation of the extracellular matrix	11	15.7	1.7e-10	2.5e-08
REACTOME_PATHWAY	Signaling by SCF-KIT	7	10	2.3e-07	2e-05
REACTOME_PATHWAY	Regulation of IGF transport and uptake by IGFBPs	6	8.6	3.2e-07	2e-05
REACTOME_PATHWAY	Collagen degradation	8	11.4	3.5e-07	2e-05
REACTOME_PATHWAY	RAF activation	6	8.6	8.3e-07	3.9e-05
REACTOME_PATHWAY	RAF/MAP kinase cascade	9	12.9	1.7e-06	7e-05
REACTOME_PATHWAY	Negative feedback regulation of MAPK pathway	4	5.7	7.2e-06	0.00026
REACTOME_PATHWAY	MAP2K and MAPK activation	6	8.6	9.4e-06	0.0003
REACTOME_PATHWAY	Platelet degranulation	8	11.4	4.1e-05	0.0011
REACTOME_PATHWAY	Metabolism of Angiotensinogen to Angiotensins	4	5.7	0.00023	0.006
REACTOME_PATHWAY	PIP3 activates AKT signaling	6	8.6	0.00029	0.0069
REACTOME_PATHWAY	Signal transduction by L1	4	5.7	0.00045	0.0097
REACTOME_PATHWAY	NCAM signaling for neurite out-growth	4	5.7	0.00051	0.01
REACTOME_PATHWAY	GPVI-mediated activation cascade	5	7.1	0.00071	0.013
REACTOME_PATHWAY	SMAD2/3 Phosphorylation Motif Mutants in Cancer	3	4.3	0.00077	0.014
REACTOME_PATHWAY	Constitutive Signaling by Aberrant PI3K in Cancer	5	7.1	0.00098	0.016
REACTOME_PATHWAY	TGFBR1 KD Mutants in Cancer	3	4.3	0.0011	0.016
REACTOME_PATHWAY	SMAD2/3 MH2 Domain Mutants in Cancer	3	4.3	0.0011	0.016
REACTOME_PATHWAY	Downstream signal transduction	4	5.7	0.0012	0.017
REACTOME_PATHWAY	MAPK1 (ERK2) activation	3	4.3	0.0018	0.022
REACTOME_PATHWAY	EGFR Transactivation by Gastrin	3	4.3	0.0018	0.022
REACTOME_PATHWAY	SHC-related events triggered by IGF1R	3	4.3	0.0018	0.022
REACTOME_PATHWAY	Activation of the AP-1 family of transcription factors	3	4.3	0.0023	0.026
REACTOME_PATHWAY	MAPK3 (ERK1) activation	3	4.3	0.0023	0.026
REACTOME_PATHWAY	Molecules associated with elastic fibres	4	5.7	0.0026	0.027
REACTOME_PATHWAY	Negative regulation of MAPK pathway	4	5.7	0.0026	0.027
REACTOME_PATHWAY	Interleukin-6 signaling	3	4.3	0.0027	0.027
REACTOME_PATHWAY	GAB1 signalosome	3	4.3	0.0027	0.027
REACTOME_PATHWAY	TGF-beta receptor signaling activates SMADs	3	4.3	0.0033	0.031
REACTOME_PATHWAY	CREB1 phosphorylation through NMDA receptor-mediated activation of RAS signaling	3	4.3	0.0039	0.034
REACTOME_PATHWAY	p38MAPK events	3	4.3	0.0039	0.034
REACTOME_PATHWAY	Spry regulation of FGF signaling	3	4.3	0.0045	0.037
REACTOME_PATHWAY	Regulation of IFNG signaling	3	4.3	0.0045	0.037
REACTOME_PATHWAY	Cell surface interactions at the vascular wall	4	5.7	0.007	0.057
REACTOME_PATHWAY	Tie2 Signaling	3	4.3	0.0074	0.058
REACTOME_PATHWAY	VEGFA-VEGFR2 Pathway	4	5.7	0.01	0.076
REACTOME_PATHWAY	VEGFR2 mediated cell proliferation	3	4.3	0.01	0.076
REACTOME_PATHWAY	CTLA4 inhibitory signaling	3	4.3	0.011	0.08
REACTOME_PATHWAY	FRS-mediated FGFR1 signaling	3	4.3	0.012	0.085
REACTOME_PATHWAY	Growth hormone receptor signaling	3	4.3	0.013	0.09
REACTOME_PATHWAY	FRS-mediated FGFR2 signaling	3	4.3	0.014	0.095
REACTOME_PATHWAY	SHC-mediated cascade:FGFR2	3	4.3	0.015	0.095
REACTOME_PATHWAY	Negative regulation of FGFR1 signaling	3	4.3	0.015	0.095
REACTOME_PATHWAY	Downregulation of TGF-beta receptor signaling	3	4.3	0.015	0.095
REACTOME_PATHWAY	Negative regulation of FGFR2 signaling	3	4.3	0.016	0.1
REACTOME_PATHWAY	Thrombin signalling through proteinase activated receptors (PARs)	3	4.3	0.022	0.13
REACTOME_PATHWAY	Signaling by Type 1 Insulin-like Growth Factor 1 Receptor (IGF1R)	2	2.9	0.022	0.13
REACTOME_PATHWAY	ROS and RNS production in phagocytes	3	4.3	0.025	0.15
REACTOME_PATHWAY	PI3K Cascade	3	4.3	0.028	0.16
REACTOME_PATHWAY	TGFBR1 LBD Mutants in Cancer	2	2.9	0.029	0.16
REACTOME_PATHWAY	TGFBR2 Kinase Domain Mutants in Cancer	2	2.9	0.029	0.16
REACTOME_PATHWAY	EPHB-mediated forward signaling	3	4.3	0.037	0.2
REACTOME_PATHWAY	IRS-related events triggered by IGF1R	2	2.9	0.043	0.22
REACTOME_PATHWAY	Assembly of collagen fibrils and other multimeric structures	3	4.3	0.044	0.23
REACTOME_PATHWAY	G beta:gamma signalling through PI3Kgamma	3	4.3	0.047	0.24
REACTOME_PATHWAY	Nitric oxide stimulates guanylate cyclase	2	2.9	0.05	0.24
REACTOME_PATHWAY	Signaling by EGFR	2	2.9	0.05	0.24
REACTOME_PATHWAY	GRB2 events in EGFR signaling	2	2.9	0.05	0.24
REACTOME_PATHWAY	EPH-ephrin mediated repulsion of cells	3	4.3	0.051	0.24
REACTOME_PATHWAY	Nuclear Receptor transcription pathway	3	4.3	0.053	0.25
REACTOME_PATHWAY	SHC1 events in EGFR signaling	2	2.9	0.057	0.26
REACTOME_PATHWAY	Netrin mediated repulsion signals	2	2.9	0.07	0.31
REACTOME_PATHWAY	GP1b-IX-V activation signalling	2	2.9	0.07	0.31
REACTOME_PATHWAY	Signaling by Leptin	2	2.9	0.077	0.33
REACTOME_PATHWAY	DSCAM interactions	2	2.9	0.077	0.33
REACTOME_PATHWAY	PECAM1 interactions	2	2.9	0.084	0.34
REACTOME_PATHWAY	eNOS activation	2	2.9	0.084	0.34
REACTOME_PATHWAY	Tetrahydrobiopterin (BH4) synthesis, recycling, salvage and regulation	2	2.9	0.084	0.34
REACTOME_PATHWAY	Advanced glycosylation endproduct receptor signaling	2	2.9	0.091	0.37
REACTOME_PATHWAY	DCC mediated attractive signaling	2	2.9	0.097	0.39
